# Supplementary material for: A glimpse into the genetic diversity of the Peruvian seafood sector: Unveiling species substitution, mislabeling and trade of threatened species
Source: PLoS One. 2018 Nov 16;13(11):e0206596. doi: 10.1371/journal.pone.0206596 (PMC6239289; doi:10.1371/journal.pone.0206596)
Supplement: S1 Table — PCR and sequencing primers are indicated. (XLSX) [file pone.0206596.s001.xlsx]

## Sheet: S1 Table
S1 Table: PCR mix composition and amplification conditions for full and mini-barcoding primer sets using two different commercial master mix brands. PCR and sequencing primers are indicated.
PCR KIT: HotStarTaq Plus Master Mix Kit - QIAGEN
COI	Cocktail Ivanova	Primers for PCR	VF2_t1	TGTAAAACGACGGCCAGTCAACCAACCACAAAGACATTGGCAC
			FishF2_t1	TGTAAAACGACGGCCAGTCGACTAATCATAAAGATATCGGCAC
			FishR2_t1	CAGGAAACAGCTATGACACTTCAGGGTGACCGAAGAATCAGAA
			FR1d_t1	CAGGAAACAGCTATGACACCTCAGGGTGTCCGAARAAYCARAA
		PCR cycle	95°C x 5 min // 38 cycles: 94°C x 30 sec, 50-52°C x 40 sec, 72°C x 1 min // 72°C x 7 min
		MgCl2 final concentration:	1.75 mM
		Primers final concentration:	0.08 uM
		Primers for sequencing	M13F	TGTAAAACGACGGCCAGT
			M13R	CAGGAAACAGCTATGAC
	FISH1	Primers for PCR	FISH1F	TCAACCAACCACAAAGACATTGGCAC
			FISH1R	TAGACTTCTGGGTGGCCAAAGAATCA
		PCR cycle	95°C x 5 min // 36 cycles: 94°C x 30sec, 50°C x 40 sec, 72°C x 1 min // 72°C x 7 min
		MgCl2 final concentration:	1.5 a 1.75 mM
		Primers final concentration:	0.1 uM
		Primers for sequencing	same as PCR
	FOLMER	Primers for PCR	HCO2198	TAAACTTCAGGGTGACCAAAAAATCA
			LCO1490	GGTCAACAAATCATAAAGATATTGG
		PCR cycle	95°C x 5 min // 36 cycles: 95°C x 45 sec, 45°C x 50 sec, 72°C x 1 min // 72°C x 7 min
		MgCl2 final concentration:	1.75 mM
		Primers final concentration:	0.2 uM
		Primers for sequencing	same as PCR
	COI-ALT	Primers for PCR	COIF-ALT	ACAAATCAYAARGAYATYGG
			COIR-ALT	TTCAGGRTGNCCRAARAAYCA
		PCR cycle	95°C x 5 min // 36 cycles: 94°C x 40sec, 46°C x 60 sec, 72°C x 50 sec // 72°C x 7 min
		MgCl2 final concentration:	1.75 mM
		Primers final concentration:	0.2 uM
		Primers for sequencing	same as PCR
	Mini_SH-A Mini_SH-D Mini_SH-E	Primers for PCR	Fish_miniA_F_t	CACGACGTTGTAAAACGACACIAAICAIAAAGAYATYGGC
			Fish_miniA_R_t	GGATAACAATTTCACACAGGAARAAAATYATAACRAAIGCRTGIGC
			Fish_miniD_F_t	CACGACGTTGTAAAACGACGGIACIGGITGRACIGTITAYCCYCC
			Fish_miniD_R_t	GGATAACAATTTCACACAGGGTRATICCIGCIGCIAGIAC
			Fish_miniE_F_t	CACGACGTTGTAAAACGACACYAAICAYAAAGAYATIGGCAC
			Fish_miniE_R_t	GGATAACAATTTCACACAGGCTTATRTTRTTTATICGIGGRAAIGC
		PCR cycle	95°C x 5 min // 35 cycles: 95°C x 30 sec, 46°C (SH-A, SH-E) 50°C (SH-D) x 50sec, 72°C x 40 sec // 72°C x 7 min
		MgCl2 final concentration:	2 mM
		Primers final concentration:	0.2 uM
		Primers for sequencing	same as PCR
12S	MiFishU	Primers for PCR	MiFish-U-F	TCGTCGGCAGCGTCAGATGTGTATAAGAGACAGGTGTCGGTAAAACTCGTGCCAGC
			MiFish-U-R	GTCTCGTGGGCTCGGAGATGTGTATAAGAGACAGCATAGTGGGGTATCTAATCCCAGTTTG
		PCR cycle	Touchdown :	95°C x 5min // 13 cycles: 94°C x 30 sec, Annealing 69.5 to 50°C (decrease by 1.5°C each cycle) x 30sec, 72°C x 90 sec / 25 cycles: 94°C x 30sec, 50°C x 30 sec, 72°C x 45 sec // 72°C x 7 min
		MgCl2 final concentration:	1.50 mM
		Primers final concentration:	0.3 uM
		Primers for sequencing	same as PCR
CONTROL REGION	CR-AG	Primers for PCR	A	TTCCACCTCTAACTCCCAAAGCTAG
			G	CGTCGGATCCCATCTTCAGTGTTATGCTT
		PCR cycle	95°C x 5min // 35 cycles: 95°C x 45 sec, 54°C x 55 sec, 72°C x 70 sec // 72°C x 7 min
		MgCl2 final concentration:	1.50 mM
		Primers final concentration:	0.2 uM
		Primers for sequencing	same as PCR
PCR KIT: Maximo Taq DNA Polymerase (GeneOn GmbH, Nurnberg, Germany)
COI	FISH1	Primers for PCR	FISH1F	TCAACCAACCACAAAGACATTGGCAC
			FISH1R	TAGACTTCTGGGTGGCCAAAGAATCA
		PCR cycle	95°C x 5 min // 25 cycles: 95°C x 40 sec, 54°C x 40 sec, 72°C x 1 min // 72°C x 5 min
		MgCl2 final concentration:	1.9 mM
		Primers final concentration:	0.5 uM
		Primers for sequencing	same as PCR
	FOLMER	Primers for PCR	HCO2198	TAAACTTCAGGGTGACCAAAAAATCA
			LCO1490	GGTCAACAAATCATAAAGATATTGG
		PCR cycle	94°C x 3 min // 25 cycles: 95°C x 45 sec, 54°C x 45 sec, 72°C x 70 sec // 72°C x 7 min
		MgCl2 final concentration:	1.9 mM
		Primers final concentration:	0.5 uM
		Primers for sequencing	same as PCR
