# Supplementary material for: A glimpse into the genetic diversity of the Peruvian seafood sector: Unveiling species substitution, mislabeling and trade of threatened species
Source: PLoS One. 2018 Nov 16;13(11):e0206596. doi: 10.1371/journal.pone.0206596 (PMC6239289; doi:10.1371/journal.pone.0206596)
Supplement: S2 Table — PCR Polymerase chain reaction, SEQ Sequencing, P Positive result, N Negative result, MB mini-barcoding, FB fullbarcoding. (XLSX) [file pone.0206596.s002.xlsx]

## Sheet: S2 Table 
S2 Table: PCR and sequencing efficiency of mini-barcoding primers. PCR Polymerase chain reaction, SEQ Sequencing, P Positive result, N Negative result, MB mini-barcoding, FB fullbarcoding.
Sample code	Declared as	Presentation	SH-A		SH-D		SH-E		MiFishU		Identification	% BOLD/NCBI	Mislabeling detected by MB
			PCR	SEQ	PCR	SEQ	PCR	SEQ	PCR	SEQ
SF2	Mocosa Ruff	Fresh	N		P	N	P	P			Schedophilus haedrichi	99.44 BOLD	NO
SF8	Grape-eye Seabass	Cooked (fish fritters)			P	P					Xiphias gladius	100 BOLD	YES
SF9	Grape-eye Seabass	Cooked (fish fritters)	P	P							Xiphias gladius	100 BOLD	YES
					N		P	P			Xiphias gladius	100 BOLD	YES
SF10	Thresher Shark	Fresh (headless)	P	P							Sphyrna zygaena	100 BOLD	YES
					N		P	P			Sphyrna zygaena	100 BOLD	YES
SF11	Swordfish	Fresh (headless, finless)					N				Xiphias gladius (ID with FB)	_	_
SF12	Smooth-hound	Fresh (headless, finless)					N				Alopias pelagicus (ID with FB)	_	_
SF18	Ray	Cooked (tortilla)	P	P	N						Mobula japanica	100 BOLD	YES
							P	P			Mobula japanica	100 BOLD	YES
SF21	Croaker	Cooked (steamed)			P	P					Paralonchurus peruanus	100 BOLD	NO
SF26	Corvina	Cooked (fried)			P	P					Cynoscion praedatorius (also ID with FB)	100 BOLD	NO
SF27	Sargo	Fresh	P	P							Anisotremus interruptus	100 BOLD	NO
					N		P	P			Anisotremus interruptus	100 BOLD	NO
SF68	Tuna	Canned	P	P	N		P	N			Thunnus atlanticus, T. orientalis, T. albacares	98 NCBI	NO
SF69	Peruvian Sardine	Canned	P	P							Engraulis ringens	100 BOLD	NO
					N		P	P			Engraulis ringens	100 BOLD	NO
SF70	Peruvian Sardine	Canned	P	P							Engraulis ringens	100 BOLD	NO
					N		P	P			Engraulis ringens	100 BOLD	NO
SF76	Smooth-hound	Refrigerated filet	P	P							Mustelus henlei, M. intermedius	98.4 BOLD	NO
					N		P	P			Mustelus canis, M. henlei	98.2 BOLD	NO
SF77	Herring	Canned	N		N		N		P	P	Clupea harengus	100 NCBI	NO
SF93	Atlantic Sardine	Canned	P	P							Sardina pilchardus	100 BOLD	NO
SF96	Atlantic Sardine	Canned	P	P							Sardina pilchardus	99.22 BOLD	NO
							P	P			Sardina pilchardus	99.56 BOLD	NO
									P	P	Sardina pilchardus	100 NCBI	NO
NN71	Peruvian Rock Seabass	Cooked (fried)			P	N					_	_	_
NN82	Tuna	Canned	N		N						_	_	_
NN83	Tuna	Canned	N		N						_	_	_
NN86	Tuna	Canned	N		N						_	_	_
NN87	Tuna	Canned	N		N						_	_	_
		Total tested	16	10	18	5	13	10	2	2
		Total P	10	10	5	3	10	9	2	2
		PCR/Seq Success rate %	63	100	28	60	77	90	100	100
		Species ID Success rate % (similarity ≥ 98%)		100		100		100		100
