# Supplementary material for: A glimpse into the genetic diversity of the Peruvian seafood sector: Unveiling species substitution, mislabeling and trade of threatened species
Source: PLoS One. 2018 Nov 16;13(11):e0206596. doi: 10.1371/journal.pone.0206596 (PMC6239289; doi:10.1371/journal.pone.0206596)
Supplement: S4 Table — Samples are grouped by origin (retailer category) seafood type, and retailer location. Samples code highlighted in bold and denoted with an asterisk (*) correspond to mislabeled samples. English/Spanish ("declared as"), identification results from BLAST and BOLD analysis, GenBank accession numbers and nucleotide consensus sequences generated in this study are given for each sample. Genera highlighted in bold correspond to samples identified to the genus level. (XLSX) [file pone.0206596.s004.xlsx]

## Sheet: S4 Table
S4 Table: Molecular identification of 131 seafood samples. Samples are grouped by origin (retailer category) seafood type, and retailer location. Samples code highlighted in bold and denoted with an asterisk (*) correspond to mislabeled samples. English/Spanish ("declared as"), identification results from BLAST and BOLD analysis, GenBank accession numbers and nucleotide consensus sequences genera…
Origin	Group	Retailer-Location	Sample Code	Presented as	NCBI Identity %	BOLD Similarity %	GenBank accession	Consensus sequence
FISH LANDING SITE (FLS)	BATOIDS	FLS-LA CRUZ-TUMBES	SF30	Black Manta/Mantarraya Negra	Mobula japanica, M. mobular 100	Mobula japanica 100 (Accepted: Mobula mobular)	MH194451	GACATTGGCACCCTTTACTTAGTCTTTGGTGCATGAGCAGGGATAGTGGGTACTGGTCTTAGCCTGCTAATTCGAACAGAATTAAGCCAGCCAGGAGCCTTACTAGGTGACGACCAAATCTATAATGTGATCGTTACTGCCCATGCTTTTGTAATAATTTTCTTTATAGTGATACCAATTATAATTGGTGGGTTTGGTAATTGACTAGTCCCCTTAATAATCGGTGCTCCAGATATAGCCTTTCCACGAATAAACAACATAAGCTTTTGACTTCTTCCTCCATCCTTCCTTTTATTATTAGCTTCAGCAGGAGTAGAAGCTGGAGCTGGAACCGGATGAACCGTCTATCCTCCCCTGGCTGGTAATCTAGCACATGCTGGAGCCTCTGTAGATCTTACT…
			SF32	Manta Ray/Mantarraya	Mobula japanica, M. mobular 100	Mobula japanica 100 (Accepted: Mobula mobular)	MH194453	CATTGGCACCCTTTACTTAGTCTTTGGTGCATGAGCAGGGATAGTGGGTACTGGTCTTAGCCTGCTAATTCGAACAGAATTAAGCCAGCCAGGAGCCTTACTAGGTGACGACCAAATCTATAATGTGATCGTTACTGCCCATGCTTTTGTAATAATTTTCTTTATAGTGATACCAATTATAATTGGTGGGTTTGGTAATTGACTAGTCCCCTTAATAATCGGTGCTCCAGATATAGCCTTTCCACGAATAAACAACATAAGCTTTTGACTTCTTCCTCCATCCTTCCTTTTATTATTAGCTTCAGCAGGAGTAGAAGCTGGAGCTGGAACCGGATGAACCGTCTATCCTCCCCTGGCTGGTAATCTAGCACATGCTGGAGCCTCTGTAGATCTTACTAT…
		FLS-ZORRITOS-TUMBES	SF34	Mobula	Mobula japanica, M. mobular 100	Mobula japanica 100 (Accepted: Mobula mobular)	MH194455	TTAGTCTTTGGTGCATGAGCAGGGATAGTGGGTACTGGTCTTAGCCTGCTAATTCGAACAGAATTAAGCCAGCCAGGAGCCTTACTAGGTGACGACCAAATCTATAATGTGATCGTTACTGCCCATGCTTTTGTAATAATTTTCTTTATAGTGATACCAATTATAATTGGTGGGTTTGGTAATTGACTAGTCCCCTTAATAATCGGTGCTCCAGATATAGCCTTTCCACGAATAAACAACATAAGCTTTTGACTTCTTCCTCCATCCTTCCTTTTATTATTAGCTTCAGCAGGAGTAGAAGCTGGAGCTGGAACCGGATGAACCGTCTATCCTCCCCTGGCTGGTAATCTAGCACATGCTGGAGCCTCTGTAGATCTTACTATCTTTTCCCTACACTTA…
		FLS-ACAPULCO-TUMBES	SF33	Batea	Dasyatis brevis, D. dipterura 96	Dasyatis dipterura 100 (Accepted: Hypanus dipterurus)	MH194454	AAAGACATTGGCACCCTTTATTTAGTCTTTGGTGCATGAGCGGGGATAGTGGGCACTGGTCTCAGTCTCTTGATCCGAACAGAATTAAGTCAGCCCGGTGCATTACTAGGAGATGACCAAATCTACAATGTAATCGTTACCGCCCACGCTTTCGTAATAATTTTCTTTATAGTAATACCAATTATGATCGGAGGGTTTGGTAACTGACTGGTTCCCTTGATAATCGGTGCTCCAGATATAGCCTTTCCACGGATAAATAACATAAGTTTTTGACTTCTTCCCCCATCCTTCCTTTTACTACTCGCCTCAGCAGGAGTAGAAGCCGGGGCTGGCACAGGATGAACAGTCTATCCTCCACTGGCCGGCAATCTTGCACATGCTGGAGCTTCTGTAGACCTT…
			SF38	Electric Ray/Raya Eléctrica	Narcine entemedor 99	Narcine entemedor 100	MH194459	GACATTGGCACCCTATACTTGATCTTTGGTGCTTGAGCAGGAATAGTAGGAACTGGTTTAAGCCTTTTAATTCGAACCGAATTAAGTCAACCAGGGACTTTACTGGGTGATGATCAAATTTATAATGTAATTGTTACTGCTCATGCCTTTGTTATAATCTTTTTTATGGTTATACCAATTATAATTGGTGGATTTGGCAACTGATTGACCCCACTAATAATTGGAGCCCCAGACATGGCTTTTCCACGATTAAATAATATAAGTTTCTGATTACTCCCCCCATCCTTTTTACTATTATTAGCTTCTGCAGGAGTAGAAGCCGGTGCTGGCACTGGCTGAACAGTTTACCCCCCACTTGCCGGCAACCTCGCCCACGCAGGAGCATCAGTTGATTTAACA…
			SF39	Pacific Guitarfish/Pez Guitarra	Rhinobatos glaucostigma 97	Pseudobatos planiceps 100	MH194460	AAAGATATTGGTACCTTATATTTGATCTTTGGTGCCTGAGCAGGGATAGTAGGTACTGGCCTGAGCTTACTTATCCGAACGGAACTTAGTCAGCCAGGAACACTTCTGGGGGACGATCAAATCTATAATGTAATCGTAACCGCCCATGCCTTTGTAATAATTTTCTTCATGGTTATACCAATCATGATTGGAGGTTTTGGTAATTGATTAGTTCCTTTAATAATTGGTGCCCCAGACATAGCTTTCCCACGCATAAATAATATAAGTTTCTGATTACTACCCCCATCATTCCTCTTATTATTAGCTTCCGCTGGGGTTGAAGCCGGGGCTGGAACGGGTTGAACTGTTTACCCGCCGCTCGCTGGTAACCTTGCTCATGCCGGGGCTTCCGTGGACTTA…
			SF42	Butterfly Ray/Tuyo	Gymnura micrura 87	Gymnura marmorata 97.65	MH194463	AATCTTTGGTGCATGAGCAGGGATGGTTGGTACCGGCCTCAGCCTGTTAATTCGAACAGAGCTAAGTCAGCCTGGAACCTTATTAGGTGATGATCAAATTTATAACGTAATCGTCACCGCCCATGCCTTCGTAATAATTTTCTTTATGGTCATGCCAATTATAATTGGCGGGTTTGGGAATTGACTTGTGCCCCTAATAATTGGGGCCCCAGATATGGCTTTCCCCCGAATAAATAATATAAGCTTCTGGCTTCTGCCCCCCTCTTTTCTTCTACTCCTAGCCTCCGCAGGCGTGGAGGCTGGGGCTGGCACAGGATGAACAGTTTACCCCCCATTAGCTGGTAATCTAGCCCACGCGGGAGCATCCGTGGACTTAGCCATTTTTTCTCTTCATTTAGC…
		FLS-PUNTA MERO-TUMBES	SF37	Black Stingray/Raya Coluda Negra	Pteroplatytrygon violacea 99	Pteroplatytrygon violacea 100	MH194458	GATATTGGCACCCTTTATTTAATCTTTGGTGCATGAGCAGGGATAGTGGGCACTGGTCTCAGTCTATTAATCCGGACAGAGTTAAGTCAACCAGGCGCATTATTGGGTGATGACCAAATCTATAATGTAATTGTCACCGCCCACGCCTTCGTAATGATTTTCTTCATAGTAATACCAATCATAATCGGAGGGTTTGGTAATTGACTAGTCCCCTTAATAATCGGTGCTCCCGACATGGCCTTTCCACGACTAAATAATATAAGTTTCTGACTCCTTCCCCCATCTTTCCTTCTACTACTAGCCTCAGCAGGGGTAGAAGCCGGAGCCGGTACAGGATGAACAGTCTACCCTCCATTAGCTGGTAATCTTGCACATGCTGGGGCTTCCGTAGACCTAGCT…
			SF41	Stingray/Raya Coluda	Aetobatus narinari 95	Myliobatis longirostris 98.74	MH194462	GACATTGGCACCCTTTACTTGATCTTTGGTGCATGAGCAGGGATAGTGGGCACTGGCCTCAGTCTACTAATCCGAACAGAACTAAGTCAACCGGGGGCCTTATTGGGTGACGACCAAATTTATAACGTGCTTGTTACCGCCCATGCCTTTGTAATAATCTTCTTCATGGTCATACCAATTATGATTGGCGGGTTTGGTAATTGACTAGTTCCCTTAATAATTGGTGCTCCAGACATGGCCTTCCCACGAATAAACAACATAAGCTTCTGACTTCTCCCCCCATCTTTTCTTCTACTACTGGCCTCAGCAGGTGTAGAAGCTGGGGCTGGCACTGGCTGAACAGTCTATCCTCCTCTAGCTGGCAACCTAGCACACGCCGGAGCTTCTGTAGATTTGACT…
		FLS-CANCAS-TUMBES	SF67	Electric Ray/Raya Eléctrica	Narcine entemedor 99	Narcine entemedor 100	MH194488	GATATTGGCACCCTATACTTGATCTTTGGTGCTTGAGCAGGAATAGTAGGAACTGGTTTAAGCCTTTTAATTCGAACCGAATTAAGTCAACCAGGGACTTTACTGGGTGATGATCAAATTTATAATGTAATTGTTACTGCTCATGCCTTTGTTATAATCTTTTTTATGGTTATACCAATTATAATTGGTGGATTTGGCAACTGATTGACCCCACTAATAATTGGAGCCCCAGACATGGCTTTTCCACGATTAAATAATATAAGTTTCTGATTACTCCCCCCATCCTTTTTACTATTATTAGCTTCTGCAGGAGTAGAAGCCGGTGCTGGCACTGGCTGAACAGTTTACCCCCCACTTGCCGGCAACCTCGCCCACGCAGGAGCATCAGTTGATTTAACA…
			SF36	Mobula	Mobula japanica, M. mobular 100	Mobula japanica 100 (Accepted: Mobula mobular)	MH194457	CTTTGGTGCATGAGCAGGGATAGTGGGTACTGGTCTTAGCCTGCTAATTCGAACAGAATTAAGCCAGCCAGGAGCCTTACTAGGTGACGACCAAATCTATAATGTGATCGTTACTGCCCATGCTTTTGTAATAATTTTCTTTATAGTGATACCAATTATAATTGGTGGGTTTGGTAATTGACTAGTCCCCTTAATAATCGGTGCTCCAGATATAGCCTTTCCACGAATAAACAACATAAGCTTTTGACTTCTTCCTCCATCCTTCCTTTTATTATTAGCTTCAGCAGGAGTAGAAGCTGGAGCTGGAACCGGATGAACCGTCTATCCTCCCCTGGCTGGTAATCTAGCACATGCTGGAGCCTCTGTAGATCTTACTATCTTTTCCCTACACTTAGCTGG…
			SF47*	Witch Skate/Raya Bruja	Sympterygia brevicaudata 99	Sympterygia brevicaudata 100	MH194468	AAAGATATTGGTACCCTTTATTTAATTTTTGGTGCCTGAGCAGGGATAGTTGGTACTGGCCTGAGCCTCTTAATCCGAGCTGAACTGAGTCAACCAGGATCCCTTTTAGGTGATGATCAGATTTATAATGTTATTGTTACAGCCCATGCCTTTGTAATAATCTTTTTTATAGTTATGCCTATCATAATCGGAGGATTTGGTAACTGACTTATCCCGTTAATGATTGGATCTCCAGATATAGCTTTCCCACGCATAAATAATATAAGTTTTTGACTTCTACCTCCATCCTTCCTACTTCTATTAGCCTCTGCTGGTGTAGAAGCTGGAGCAGGCACAGGTTGAACTGTTTACCCACCACTAGCAGGTAACCTTGCCCATGCAGGAGCATCTGTTGATTTA…
			SF49	Spotted Ray/Raya Pintada	Aetobatus narinari 99	Aetobatus narinari 100 (Accepted: Aetobatus laticeps)	MH194470	GCATGAGCAGGAATAGTGGGCACTGGTCTTAGTTTACTAATCCGCACGGAATTAAGCCAACCCGGGGCCTTACTGGGTGATGACCAGATCTATAATGTAATCGTCACGGCCCATGCCTTTGTAATAATCTTTTTCATAGTTATACCCATCATAATTGGTGGATTCGGAAACTGGCTTGTCCCCCTTATAATCGGCGCCCCTGACATAGCTTTTCCTCGAATGAACAACATAAGTTTCTGACTTCTGCCCCCATCCTTCCTACTTCTGCTGGCCTCAGCGGGGGTAGAAGCAGGGGCTGGAACTGGGTGAACAGTTTATCCCCCACTAGCCGGCAACCTAGCACATGCTGGTGCCTCAGTCGACCTAACCATTTTTTCCTTACATTTAGCAGGGGTATCT…
			SF48	Manta	Mobula japanica, M. mobular 100	Mobula japanica 100 (Accepted: Mobula mobular)	MH194469	GACATTGGCACCCTTTACTTAGTCTTTGGTGCATGAGCAGGGATAGTGGGTACTGGTCTTAGCCTGCTAATTCGAACAGAATTAAGCCAGCCAGGAGCCTTACTAGGTGACGACCAAATCTATAATGTGATCGTTACTGCCCATGCTTTTGTAATAATTTTCTTTATAGTGATACCAATTATAATTGGTGGGTTTGGTAATTGACTAGTCCCCTTAATAATCGGTGCTCCAGATATAGCCTTTCCACGAATAAACAACATAAGCTTTTGACTTCTTCCTCCATCCTTCCTTTTATTATTAGCTTCAGCAGGAGTAGAAGCTGGAGCTGGAACCGGATGAACCGTCTATCCTCCCCTGGCTGGTAATCTAGCACATGCTGGAGCCTCTGTAGATCTTACT…
		FLS-PUNTA SAL-TUMBES	SF44	Butterfly Ray/Tuyo	Gymnura micrura 87	Gymnura marmorata 97.7	MH194465	AAAGACATTGGCACCCTTTACCTAATCTTTGGTGCATGAGCAGGGATGGTTGGTACCGGCCTCAGCCTGTTAATTCGAACAGAGCTAAGTCAGCCTGGAACCTTATTAGGTGATGATCAAATTTATAACGTAATCGTCACCGCCCATGCCTTCGTAATAATTTTCTTTATGGTCATGCCAATTATAATTGGCGGGTTTGGGAATTGACTTGTGCCCCTAATAATTGGGGCCCCAGATATGGCTTTCCCCCGAATAAATAATATAAGCTTCTGGCTTCTGCCCCCCTCTTTTCTTCTACTCCTAGCCTCCGCAGGCGTGGAGGCTGGGGCTGGCACAGGATGAACAGTTTACCCCCCATTAGCTGGTAATCTAGCCCACGCGGGAGCATCCGTGGACTTA…
	SHARKS	FLS-ACAPULCO-TUMBES	SF46	Whale Shark/Tiburón Ballena	Rhincodon typus 100	Rhincodon typus 100	MH194467	GATATTGGCACCCTTTATTTAATCTTTGGTGCATGAGCAGGAATAGTAGGTCTAGCTCTCAGTCTTCTAATTCGAGCTGAACTAAGCCAACCTGGATCTCTTTTAGGAGATGATCAGATTTATAATGTGATCGTAACAGCTCATGCCTTTGTAATAATCTTCTTTATAGTTATACCAGTAATAATTGGTGGGTTTGGAAACTGACTAGTGCCCTTAATAATTGGTGCACCTGATATAGCCTTCCCACGAATAAATAACATAAGCTTTTGATTACTTCCACCTTCATTCTTATTACTATTAGCTTCTGCAGGAGTAGAAGCTGGGGCAGGAACAGGCTGAACTGTTTATCCACCATTAGCAGGCAATCTAGCCCACGCGGGAGCATCAGTTGATCTAACT…
		FLS-CANCAS-TUMBES	SF66	Hammerhead Shark/Tollo Martillo	Sphyrna zygaena 100	Sphyrna zygaena 100	MH194487	AAAGATATTGGCACCCTTTACCTAATTTTTGGTGCATGAGCAGGTATAGTTGGGACAGCCCTAAGTCTCTTAATTCGAGCTGAACTTGGACAACCAGGATCTCTTCTAGGAGATGACCAGATTTATAATGTAATTGTAACCGCCCACGCTTTCGTAATAATCTTTTTTATAGTTATGCCAATCATAATTGGTGGCTTCGGGAATTGATTAGTTCCTTTAATAATTGGTGCACCAGACATGGCCTTCCCACGAATAAATAACATAAGTTTCTGACTTCTTCCACCATCATTTCTTCTCCTCCTAGCTTCTGCTGGGGTAGAAGCTGGAGCAGGAACTGGTTGAACAGTTTATCCTCCATTAGCTAGCAATTTAGCCCATGCTGGACCATCCGTTGACTTA…
			SF83	Hammerhead Shark/Tollo Martillo	Sphyrna zygaena 99	Sphyrna zygaena 100	MH194504	AAAGACATTGGCACCCTTTACCTAATTTTTGGTGCATGAGCAGGTATAGTTGGGACAGCCCTAAGTCTCTTAATTCGAGCTGAACTTGGACAACCAGGATCTCTTCTAGGAGATGACCAGATTTATAATGTAATTGTAACCGCCCACGCTTTCGTAATAATCTTTTTTATAGTTATGCCAATCATAATTGGTGGCTTCGGGAATTGATTAGTTCCTTTAATAATTGGTGCACCAGACATGGCCTTCCCACGAATAAATAACATAAGTTTCTGACTTCTTCCACCATCATTTCTTCTCCTCCTAGCTTCTGCTGGGGTAGAAGCTGGAGCAGGAACTGGTTGAACAGTTTATCCTCCATTAGCTAGCAATTTAGCCCATGCTGGACCATCCGTTGACTTA…
	BONY FISH	FLS-CANCAS-TUMBES	SF65	Marlin/Merlín	Tetrapturus audax 99	Kajikia audax 100	MH194486	ACAAAGACATTGGCACCCTCTATCTAGTATTTGGTGCTTGAGCCGGAATGGTGGGCACTGCCCTGAGCCTCCTAATTCGAGCTGAACTTAGCCAACCTGGCGCTTTACTAGGCGATGATCAAATTTATAACGTAATCGTTACAGCCCACGCCTTCGTAATAATCTTCTTTATAGTAATGCCAATTATGATTGGAGGTTTCGGAAACTGACTGATCCCTCTAATGATCGGAGCCCCAGACATGGCCTTCCCTCGTATAAACAACATGAGCTTTTGACTGCTCCCTCCTTCATTCCTTCTACTCCTCGCCTCCTCCGGGGTTGAAGCCGGGGCCGGCACAGGGTGAACTGTTTACCCGCCTCTAGCAGGTAACCTAGCCCACGCAGGAGCATCTGTTGACC…
		FLS-LA CRUZ-TUMBES	SF28	Dolphinfish/Perico	Coryphaena hippurus 100	Coryphaena hippurus 100	MH194449	CAGGGATAACAGGAACAGGTTTAAGTCTTCTCATTCGAGCTGAATTAAGCCAGCCTGGGTCACTTCTAGGAGATGACCAAACCTATAATGTCATCGTTACAGCACATGCCTTCGTAATAATTTTCTTTATAGTTATGCCAATTATGATCGGAGGCTTCGGGAACTGATTAATCCCACTAATGCTTGGCGCTCCTGATATAGCATTCCCTCGAATAAATAACATAAGCTTTTGACTTCTTCCACCATCATTTCTTCTCCTTCTAGCCTCTTCAGGGGTAGAAGCAGGAGCAGGAACTGGTTGAACGGTCTACCCACCTCTGGCGGGTAACTTAGCCCATGCTGGGGCCTCTGTAGATTTAACAATTTTCTCCCTGCATTTAGCCGGGGTGTCATCAATTC…
		FLS-ZORRITOS-TUMBES	SF45	Swordfish/Pez Espada	Xiphias gladius 99	Xiphias gladius 100	MH194466	GACATTGGCACCCTCTATCTAGTATTTGGTGCTTGAGCCGGTATAGTAGGCACAGCCCTAAGTCTACTAATCCGAGCAGAACTCAGCCAACCTGGCGCCCTACTAGGGGATGACCAGATTTACAACGTAATCGTTACAGCTCACGCCTTTGTAATGATCTTCTTTATAGTAATGCCAATCATGATTGGAGGGTTCGGAAATTGACTAATTCCCCTAATGATTGGAGCCCCCGATATAGCATTCCCTCGAATGAATAACATAAGCTTCTGACTCCTCCCTCCATCATTCCTCCTCCTCCTTGCTTCTTCTGGAGTTGAAGCTGGCGCTGGAACCGGGTGAACTGTCTACCCTCCTCTAGCAGGTAACCTAGCCCACGCAGGTGCATCTGTTGACCTTACC…
WHOLESALE FISH MARKET (WFM)	SHARKS	WFM-BUENOS AIRES-LA LIBERTAD	SF50*	Thresher Shark/Tollo Zorro	Sphyrna zygaena 99	Sphyrna zygaena 100	MH194471	AAAGACATTGGCACCCTTTACCTAATTTTTGGTGCATGAGCAGGTATAGTTGGGACAGCCCTAAGTCTCTTAATTCGAGCTGAACTTGGACAACCAGGATCTCTTCTAGGAGATGACCAGATTTATAATGTAATTGTAACCGCCCACGCTTTCGTAATAATCTTTTTTATAGTTATGCCAATCATAATTGGTGGCTTCGGGAATTGATTAGTTCCTTTAATAATTGGTGCACCAGACATGGCCTTCCCACGAATAAATAACATAAGTTTCTGACTTCTTCCACCATCATTTCTTCTCCTCCTAGCTTCTGCTGGGGTAGAAGCTGGAGCAGGAACTGGTTGAACAGTTTATCCTCCATTAGCTAGCAATTTAGCCCATGCTGGACCATCCGTTGACTTA…
			SF51*	Thresher Shark/Tollo Zorro	Sphyrna zygaena 100	Sphyrna zygaena 100	MH194472	AACCGCCCACGCTTTCGTAATAATCTTTTTTATAGTTATGCCAATCATAATTGGTGGCTTCGGGAATTGATTAGTTCCTTTAATAATTGGTGCACCAGACATGGCCTTCCCACGAATAAATAACATAAGTTTCTGACTTCTTCCACCATCATTTCTTCTCCTCCTAGCTTCTGCTGGGGTAGAAGCTGGAGCAGGAACTGGTTGAACAGTTTATCCTCCATTAGCTAGCAATTTAGCCCATGCTGGACCATCCGTTGACTTAGCTATTTTTTCTCTTCATTTAGCTGGTGTATCATCAATCTTAGCCTCAATCAATTTTATTACAACTATTATCAATATAAAACCCCCAGCCATCTCCCAATATCAAACACCACTATTTGTTTGATCTATCCTTGTAAC…
			SF52*	Thresher Shark/Tollo Zorro	Sphyrna zygaena 100	Sphyrna zygaena 100	MH194473	GCCCTAAGTCTCTTAATTCGAGCTGAACTTGGACAACCAGGATCTCTTCTAGGAGATGACCAGATTTATAATGTAATTGTAACCGCCCACGCTTTCGTAATAATCTTTTTTATAGTTATGCCAATCATAATTGGTGGCTTCGGGAATTGATTAGTTCCTTTAATAATTGGTGCACCAGACATGGCCTTCCCACGAATAAATAACATAAGTTTCTGACTTCTTCCACCATCATTTCTTCTCCTCCTAGCTTCTGCTGGGGTAGAAGCTGGAGCAGGAACTGGTTGAACAGTTTATCCTCCATTAGCTAGCAATTTAGCCCATGCTGGACCATCCGTTGACTTAGCTATTTTTTCTCTTCATTTAGCTGGTGTATCATCAATCTTAGCCTCAATCAATTTT…
			SF53*	Thresher Shark/Tollo Zorro	Sphyrna zygaena 100	Sphyrna zygaena 100	MH194474	GGAGATGACCAGATTTATAATGTAATTGTAACCGCCCACGCTTTCGTAATAATCTTTTTTATAGTTATGCCAATCATAATTGGTGGCTTCGGGAATTGATTAGTTCCTTTAATAATTGGTGCACCAGACATGGCCTTCCCACGAATAAATAACATAAGTTTCTGACTTCTTCCACCATCATTTCTTCTCCTCCTAGCTTCTGCTGGGGTAGAAGCTGGAGCAGGAACTGGTTGAACAGTTTATCCTCCATTAGCTAGCAATTTAGCCCATGCTGGACCATCCGTTGACTTAGCTATTTTTTCTCTTCATTTAGCTGGTGTATCATCAATCTTAGCCTCAATCAATTTTATTACAACTATTATCAATATAAAACCCCCAGCCATCTCCCAATATCAAACA…
			SF54*	Thresher Shark/Tollo Zorro	Sphyrna zygaena 100	Sphyrna zygaena 100	MH194475	AACCAGGATCTCTTCTAGGAGATGACCAGATTTATAATGTAATTGTAACCGCCCACGCTTTCGTAATAATCTTTTTTATAGTTATGCCAATCATAATTGGTGGCTTCGGGAATTGATTAGTTCCTTTAATAATTGGTGCACCAGACATGGCCTTCCCACGAATAAATAACATAAGTTTCTGACTTCTTCCACCATCATTTCTTCTCCTCCTAGCTTCTGCTGGGGTAGAAGCTGGAGCAGGAACTGGTTGAACAGTTTATCCTCCATTAGCTAGCAATTTAGCCCATGCTGGACCATCCGTTGACTTAGCTATTTTTTCTCTTCATTTAGCTGGTGTATCATCAATCTTAGCCTCAATCAATTTTATTACAACTATTATCAATATAAAACCCCCAGCCA…
			SF55	Thresher Shark/Tollo Zorro	Alopias pelagicus 99	Alopias pelagicus 100	MH194476	GATATTGGCACCCTATATTTAATCTTTGGTGCATGAGCAGGAATAGTGGGGACGGCCCTAAGCCTCTTAATTCGAGCCGAATTAGGACAGCCAGGATCACTTCTAGGAGATGATCAAATCTATAATGTTATTGTAACCGCCCATGCATTCGTAATAATCTTCTTTATAGTTATACCCGTAATAATTGGCGGATTTGGAAACTGACTAGTGCCATTAATAATTGGTGCACCAGACATAGCTTTTCCACGAATAAATAATATAAGCTTTTGACTCCTTCCCCCCTCTTTTCTTTTACTTCTAGCTTCAGCTGGAGTTGAAGCCGGAGCCGGTACTGGTTGAACAGTTTATCCTCCATTAGCTGGCAATTTAGCACATGCTGGGGCATCCGTTGACTTAGCT…
			SF56	Smooth-hound/Tollo Mamita	Mustelus henlei 98	Mustelus henlei 98.55	MH194477	TAATTCGAGCCGAACTTGGACAGCCAGGGTCACTCTTAGGTGATGATCAGATTTACAATGTGATCGTAACCGCCCATGCTTTTGTAATAATCTTCTTTATGGTTATACCAATCATGATTGGAGGCTTTGGGAACTGACTGGTCCCCTTGATAATTGGTGCTCCAGATATAGCTTTCCCACGTATGAATAACATAAGCTTCTGACTCCTCCCACCATCATTTCTTCTTCTCCTTGCTTCTGCAGGAGTAGAAGCAGGTGCAGGCACCGGCTGAACAGTATATCCACCACTAGCTAGCAATCTAGCCCATGCTGGACCATCTGTTGATTTAGCCATCTTCTCCCTTCATTTAGCCGGTATTTCATCAATCTTAGCCTCAATTAACTTTATTACAACTATTA…
MARKET (MK)	BATOIDS	MK-TUMBES-TUMBES	SF31	Manta Ray/Mantarraya	Mobula japanica, M. mobular 100	Mobula japanica 100	MH194452	CATTGGCACCCTTTACTTAGTCTTTGGTGCATGAGCAGGGATAGTGGGTACTGGTCTTAGCCTGCTAATTCGAACAGAATTAAGCCAGCCAGGAGCCTTACTAGGTGACGACCAAATCTATAATGTGATCGTTACTGCCCATGCTTTTGTAATAATTTTCTTTATAGTGATACCAATTATAATTGGTGGGTTTGGTAATTGACTAGTCCCCTTAATAATCGGTGCTCCAGATATAGCCTTTCCACGAATAAACAACATAAGCTTTTGACTTCTTCCTCCATCCTTCCTTTTATTATTAGCTTCAGCAGGAGTAGAAGCTGGAGCTGGAACCGGATGAACCGTCTATCCTCCCCTGGCTGGTAATCTAGCACATGCTGGAGCCTCTGTAGATCTTACTAT…
		MK-ZORRITOS-TUMBES	SF40	Manta Ray/Mantarraya	Mobula japanica, M. mobular 100	Mobula japanica 100 (Accepted: Mobula mobular)	MH194461	GGCACCCTTTACTTAGTCTTTGGTGCATGAGCAGGGATAGTGGGTACTGGTCTTAGCCTGCTAATTCGAACAGAATTAAGCCAGCCAGGAGCCTTACTAGGTGACGACCAAATCTATAATGTGATCGTTACTGCCCATGCTTTTGTAATAATTTTCTTTATAGTGATACCAATTATAATTGGTGGGTTTGGTAATTGACTAGTCCCCTTAATAATCGGTGCTCCAGATATAGCCTTTCCACGAATAAACAACATAAGCTTTTGACTTCTTCCTCCATCCTTCCTTTTATTATTAGCTTCAGCAGGAGTAGAAGCTGGAGCTGGAACCGGATGAACCGTCTATCCTCCCCTGGCTGGTAATCTAGCACATGCTGGAGCCTCTGTAGATCTTACTATCTTT…
			SF43	Manta	Mobula japanica, M. mobular 99	Mobula japanica 100 (Accepted: Mobula mobular)	MH194464	GACATTGGCACCCTTTACTTAGTCTTTGGTGCATGAGCAGGGATAGTGGGTACTGGTCTTAGCCTGCTAATTCGAACAGAATTAAGCCAGCCAGGAGCCTTGCTAGGTGACGACCAAATCTATAATGTGATCGTTACTGCCCATGCTTTTGTAATAATTTTCTTTATAGTGATACCAATTATAATTGGTGGGTTTGGTAATTGACTAGTCCCCTTAATAATCGGTGCTCCAGATATAGCCTTTCCACGAATAAACAACATAAGCTTTTGACTTCTTCCTCCATCCTTCCTTTTATTATTAGCTTCAGCAGGAGTAGAAGCTGGAGCTGGAACCGGATGAACCGTCTATCCTCCCCTGGCTGGTAATCTAGCACATGCTGGAGCCTCTGTAGATCTTACT…
		MK-CHICLAYO-LAMBAYEQUE	SF61	Manta	Mobula japanica, M. mobular 99	Mobula japanica 100 (Accepted: Mobula mobular)	MH194482	ATCGGCACCCTTTACTTAGTCTTTGGTGCATGAGCAGGGATAGTGGGTACTGGTCTTAGCCTGCTAATTCGAACAGAATTAAGCCAGCCAGGAGCCTTACTAGGTGACGACCAAATCTATAATGTGATCGTTACTGCCCATGCTTTTGTAATAATTTTCTTTATAGTGATACCAATTATAATTGGTGGGTTTGGTAATTGACTAGTCCCCTTAATAATCGGTGCTCCAGATATAGCCTTTCCACGAATAAACAACATAAGCTTTTGACTTCTTCCTCCATCCTTCCTTTTATTATTAGCTTCAGCAGGAGTAGAAGCTGGAGCTGGAACCGGATGAACCGTCTATCCTCCCCTGGCTGGTAATCTAGCACATGCTGGAGCCTCTGTAGATCTTACTATC…
			SF64	Ray/Raya	Myliobatis chilensis 99	Myliobatis chilensis 99.85	MH194485	GATATTGGCACCCTTTACTTGATCTTCGGTGCATGAGCAGGGATAGTGGGTACTGGCCTCAGCCTACTAATTCGAACAGAATTAAGTCAACCGGGGGCCTTACTGGGTGACGACCAAATCTATAATGTAGTTGTTACCGCCCATGCCTTTGTAATAATTTTCTTCATGGTCATACCAATCATGATTGGTGGGTTTGGTAATTGATTGGTTCCCTTAATGATCGGTGCTCCAGACATAGCCTTCCCACGAATAAATAACATAAGCTTCTGACTTCTTCCCCCCTCTTTTCTTCTATTACTAGCCTCAGCAGGAGTAGAAGCTGGGGCTGGAACAGGGTGAACAGTTTATCCCCCTCTAGCTGGCAACCTAGCACATGCTGGGGCCTCTGTGGATTTAACT…
			SF62*	Smooth-hound/Tollo	Myliobatis chilensis 99	Myliobatis chilensis 99.83	MH194483	TAGATATCGGCACCCTTTACTTGATCTTCGGTGCATGAGCAGGGATAGTGGGTACTGGCCTCAGCCTACTAATTCGAACAGAATTAAGTCAACCGGGGGCCTTACTGGGTGACGACCAAATCTATAATGTAGTTGTTACCGCCCATGCCTTTGTAATAATTTTCTTCATGGTCATACCAATCATGATTGGTGGGTTTGGTAATTGATTGGTTCCCTTAATGATCGGTGCTCCAGACATAGCCTTCCCACGAATAAATAACATAAGCTTCTGACTTCTTCCCCCCTCTTTTCTTCTATTACTAGCCTCAGCAGGAGTAGAAGCTGGGGCTGGAACAGGGTGAACAGTTTATCCCCCTCTAGCTGGCAACCTAGCACATGCTGGGGCCTCTGTGGATTTAA…
		MK-TRUJILLO-LA LIBERTAD	SF29*	Manta/Manta	Myliobatis chilensis 99	Myliobatis chilensis 99.85	MH194450	AGATATTGGCACCCTTTACTTGATTTTCGGTGCATGAGCAGGGATAGTGGGTACTGGCCTCAGCCTACTAATTCGAACAGAATTAAGTCAACCGGGGGCCTTACTGGGTGACGACCAAATCTATAATGTAGTTGTTACCGCCCATGCCTTTGTAATAATTTTCTTCATGGTCATACCAATCATGATCGGTGGGTTTGGTAATTGATTGGTTCCCTTAATGATCGGTGCTCCAGACATAGCCTTCCCACGAATAAATAACATAAGCTTCTGACTTCTTCCCCCCTCTTTTCTTCTATTACTAGCCTCAGCAGGAGTAGAAGCTGGGGCTGGAACAGGGTGAACAGTTTATCCCCCTCTAGCTGGCAACCTAGCACATGCTGGGGCCTCTGTGGATTTAAC…
	SHARKS	MK-ZORRITOS-TUMBES	SF35*	Shortfin Mako/Tollo Diamante	Alopias pelagicus 100	Alopias pelagicus 100	MH194456	AAAGACATTGGCACCCTATATTTAATCTTTGGTGCATGAGCAGGAATAGTGGGGACGGCCCTAAGCCTCTTAATTCGAGCCGAATTAGGACAGCCAGGATCACTTCTAGGAGATGATCAAATCTATAATGTTATTGTAACCGCCCATGCATTCGTAATAATCTTCTTTATAGTTATACCCGTAATAATTGGCGGATTTGGAAACTGACTAGTGCCATTAATAATTGGTGCACCAGACATAGCTTTTCCACGAATAAATAATATAAGCTTTTGACTCCTTCCCCCCTCTTTTCTTTTACTTCTAGCTTCAGCTGGAGTTGAAGCCGGAGCCGGTACTGGTTGAACAGTTTATCCTCCATTAGCTGGCAATTTAGCACATGCTGGGGCATCCGTTGACTTA…
		MK-CHICLAYO-LAMBAYEQUE	SF63*	Smooth-hound/Tollo	Prionace glauca 100	Prionace glauca 100	MH194484	GATATTGGCACCCTTTACCTAATTTTTGGTGCATGAGCAGGTATAGTTGGGACAGCCCTAAGCCTCCTAATTCGAGCTGAACTTGGGCAACCTGGATCTCTTTTAGGAGATGATCAGATTTATAATGTAATTGTAACCGCCCACGCTTTTGTAATAATCTTTTTTATGGTTATACCAATCATAATTGGTGGTTTCGGAAATTGACTAGTTCCTTTAATAATTGGAGCACCAGATATAGCCTTCCCACGAATAAATAACATAAGCTTCTGACTTCTTCCACCATCATTTCTTCTCCTCCTCGCCTCTGCTGGAGTTGAAGCCGGAGCAGGTACTGGTTGAACAGTTTATCCTCCATTAGCTAGTAACCTAGCACATGCTGGACCATCTGTTGATTTAGCT…
		MK-TRUJILLO-LA LIBERTAD	SF12*	Smooth-hound/Tollo	Alopias pelagicus 100	Alopias pelagicus 100	MH194433	AAAGACATTGGCACCCTATATTTAATCTTTGGTGCATGAGCAGGAATAGTGGGGACGGCCCTAAGCCTCTTAATTCGAGCCGAATTAGGACAGCCAGGATCACTTCTAGGAGATGATCAAATCTATAATGTTATTGTAACCGCCCATGCATTCGTAATAATCTTCTTTATAGTTATACCCGTAATAATTGGCGGATTTGGAAACTGACTAGTGCCATTAATAATTGGTGCACCAGACATAGCTTTTCCACGAATAAATAATATAAGCTTTTGACTCCTTCCCCCCTCTTTTCTTTTACTTCTAGCTTCAGCTGGAGTTGAAGCCGGAGCCGGTACTGGTTGAACAGTTTATCCTCCATTAGCTGGCAATTTAGCACATGCTGGGGCATCCGTTGACTTA…
			SF10*	Thresher Shark/Tollo Zorro	Sphyrna zygaena 100	Sphyrna zygaena 100	MH194431	CCTTTACCTAATTTTTGGTGCATGAGCAGGTATAGTTGGGACAGCCCTAAGTCTCTTAATTCGAGCTGAACTTGGACAACCAGGATCTCTTCTAGGAGATGACCAGATTTATAATGTAATTGTAACCGCCCACGCTTTCGTAATAATCTTTTTTATAGTTATGCCAATCATAATTGGTGGCTTCGGGAATTGATTAGTTCCTTTAATAATTGGTGCACCAGACATG
	BONY FISH	MK-TRUJILLO-LA LIBERTAD	SF2	Mocosa Ruff/Cojinoba Mocosa, Ojo de Uva	Icichthys lockingtoni 96	Schedophilus haedrichi 99.44	MH194423	CTAAGCCTGCTTATCCGAGCTGAACTGAGCCAACCAGGCGCCCTCCTCGGGGATGATCAAATTTATAATGTAATTGTTACGGCACATGCCTTTGTAATAATTTTCTTTATAGTCATGCCTATCATAATTGGAGGCTTTGGGAACTGACTAGTCCCCCTAATGATTGGGGCCCCTGATATA
			SF11	Swordfish/Pez Espada	Xiphias gladius 100	Xiphias gladius 100	MH194432	TCTAGTATTTGGTGCTTGAGCCGGTATAGTAGGCACAGCCCTAAGTCTACTAATCCGAGCAGAACTCAGCCAACCTGGCGCCCTACTAGGGGATGACCAGATTTACAACGTAATCGTTACAGCTCACGCCTTTGTAATGATCTTCTTTATAGTAATGCCAATCATGATTGGAGGGTTCGGAAATTGACTAATTCCCCTAATGATTGGAGCCCCCGATATAGCATTCCCTCGAATGAATAACATAAGCTTCTGACTCCTCCCTCCATCATTCCTCCTCCTCCTTGCTTCTTCTGGAGTTGAAGCTGGCGCTGGAACCGGGTGAACTGTCTACCCTCCTCTAGCAGGTAACCTAGCCCACGCAGGTGCATCTGTTGACCTTACCATCTTCTCCCTTCACCT…
			SF27	Burrito Grunt/Sargo, Chita Dorada	Anisotremus interruptus 99	Anisotremus interruptus 100	MH194448	GGCACCCTTTATCTAGTATTTGGTGCTTGGGCTGGAATAGTAGGGACAGCCCTGAGTCTTCTCATCCGAGCAGAACTCAGCCAACCGGGCGCCCTCCTCGGAGACGACCAGATTTATAATGTAATTGTTACGGCACACGCGTTCGTAATAATTTTCTTTATAGTAATACCAATCCTAATCGGAGGATTCGGAAACTGACTTGTTCCTCTAATGATCGGAGCCCCCGACATGGC
		MK-CHIMBOTE-ANCASH	SF105	Grunt/Chita	Anisotremus scapularis 99	Anisotremus scapularis 100	MH194526	GGCACCCTTTATCTAGTATTTGGTGCCTGAGCTGGGATAGTAGGTACGGCCCTAAGCCTGCTCATCCGAGCAGAGCTCAGCCAACCGGGCGCCCTCCTCGGGGACGACCAGGTTTATAATGTAATTGTTACTGCACATGCATTCGTAATAATTTTCTTTATAGTAATACCAATCCTGATCGGAGGATTCGGAAACTGACTTGTTCCTCTAATGATCGGAGCCCCCGATATGGCATTTCCCCGAATAAACAACATGAGCTTCTGACTCCTCCCACCTTCCTTCCTCCTCCTCCTTGCCTCTTCAGGCGTAGAAGCCGGGGCCGGTACCGGATGAACGGTCTACCCCCCTCTAGCCGGAAACTTAGCTCATGCTGGGGCATCCGTTGATTTAACAATTTTC…
			SF106*	Grunt/Chita	Cheilotrema saturnum 93	Cheilotrema fasciatum 99.85	MH194527	GACATTGGCACCCTCTATTTGATTTTTGGTGCATGAGCTGGAATAGTAGGCACAGCCTTAAGCCTTCTAATTCGGGCAGAGCTAAGTCAACCCGGCTCACTCCTTGGAGATGACCAGATTTATAACGTAATTGTTACAGCACATGCCTTCGTTATAATTTTCTTTATAGTAATACCCATTATGATTGGAGGCTTTGGAAACTGGCTTGTGCCATTAATGATCGGAGCCCCCGACATAGCATTTCCTCGAATAAATAACATAAGCTTCTGACTTCTTCCCCCTTCTTTCCTTTTACTCCTAACCTCTTCAGGAGTAGAAGCTGGGGCAGGGACCGGATGAACCGTCTATCCCCCGCTCGCCGGAAATCTTGCACACGCAGGGGCTTCCGTTGATCTGGCC…
			SF110	Lumpfish Searobin/Cabrilla Voladora	Prionotus stephanophrys 100	Prionotus stephanophrys 100	MH194531	GGCACCCTCTACCTAGTGTTTGGTGCCTGAGCTGGAATAGTCGGCACAGCCTTGAGCCTTCTAATTCGGGCAGAACTCAGTCAGCCTGGTCCCCTTCTGGGCGACGACCAACTTTATAATGTTATCGTTACAGCACATGCTTTTGTAATAATTTTCTTTATGGTTATGCCAATCATAATTGGGGGCTTTGGCAACTGACTTGTGCCCCTAATGATTGGGGCTCCCGACATGGCCTTTCCTCGAATAAATAACATAAGCTTCTGACTTCTCCCTCCTTCCTTCCTTCTTCTTCTCACCTCCTCAGCCGTAGAAGCTGGGGCTGGCACAGGATGAACTGTCTACCCACCCCTTGCTGGCAATCTCGCTCACGCAGGAGCCTCCGTGGATCTTGCAATTTTT…
		MK-CHORRILLOS-LIMA	SF73	Pacific Menhaden/Machete	Ethmidium maculatum 99	Ethmidium maculatum 100	MH194494	GATATTGGTACCCTCTACCTGGTATTCGGTGCCTGAGCAGGGATAGTAGGCACAGCCTTAAGTCTCTTAATTCGAGCGGAACTCAGTCAACCTGGGGCACTCCTCGGAGATGACCAGATCTATAATGTTATTGTAACTGCACATGCCTTTGTAATAATTTTCTTCATAGTAATACCAATCCTAATCGGAGGCTTTGGAAACTGATTGGTCCCCCTTATGATCGGGGCACCGGACATAGCATTCCCACGAATGAACAACATGAGCTTCTGACTTCTACCCCCGTCATTCCTTCTCCTACTAGCCTCATCTGGGGTAGAAGCCGGAGCAGGAACCGGATGAACGGTATACCCCCCTTTAGCGGGAAACCTAGCCCATGCAGGAGCATCAGTTGATCTGACT…
			SF74	Pacific Menhaden/Machete	Ethmidium maculatum 99	Ethmidium maculatum 99.13	MH194495	CCTGGGGCACTCCTCGGAGATGACCAGATCTATTATGTTATTGTAACTGCACATGCCTTTGTAATAATTTTCTTCATAGTAATACCAATCCTAATCGGAGGCTTTGGAAACTGATTGGTCCCCCTTATGATCGGGGCACCGGACATAGCAATCCCACGAATGAACAACATGAGCTTCTGACTTCTACCCCCGTCATTCCTTCTCCTACTAGCCTCATCTGGGGTAGAAGCCGGAGCATGAACCGGATGAACGGTATACCCCCCTTTAGCGGGAAACCTAGCCCATGCAGGAGCATCACTTGATCTGACTATCTTTTCACTCCACCTAGCTGGTATTTCCTCTATTCTAGGGGCTATTAACTTTATTACCACAATCATTAACATGAAACCGCCTGCAATC…
	MOLLUSKS	MK-CHIMBOTE-ANCASH	SF109	Sea Snail/Caracol	Thais chocolata 98	Thaisella chocolata 99.32	MH194530	AAAGATATTGGTACTTTGTATATTTTATTCGGGATGTGATCGGGCCTAGTAGGAACTGCTTTGAGTTTACTTATCCGAGCTGAATTAGGTCAGCCGGGTGCCCTATTAGGAGACGATCAGTTATATAATGTGATTGTAACAGCACATGCCTTTGTAATAATTTTTTTCTTAGTTATGCCTATGATAATTGGTGGATTTGGTAATTGATTGGTACCTCTTATATTAGGGGCTCCTGACATGGCTTTTCCACGGCTAAATAACATAAGTTTTTGATTATTACCTCCTGCTCTACTTCTTCTTCTCTCTTCAGCCGCTGTTGAAAGAGGGGTTGGAACAGGGTGAACAGTTTATCCCCCGTTATCCGGTAACTTGGCTCATGCAGGGGGTTCTGTTGATCTC…
			SF117	Clam/Almeja	Semele solida 92	NO MATCH	MH194538	GTCAACAAATCATAAAGATATTGGAAGTTTATATTTTGTTTTAGGTTTGTGGTCAGGGTTGGTTGGGCTGATTTACAGGGTTATAATACGGACGGAGTTAATACATCCAGGCTCGTTTTATGGTGAGTCTATTTATAATGTGCTAGTAACCTCTCATGGGTTGTTAATGATTTTTTTTATGGTTATACCATTAATAATTGGTTTTTTTGGAAATTGGGCTGTGCCTTTATTATTAGCTGCGCCAGATATAGTTTTTGCGCGTTTAAATAATTTAAGGTTCTGGTTACTTCCTGCTGCTACTGTTTTATTATTAATATCGAATGAGGTTGAAGATGGGGTGGGTACTGGTTGGACCTTATACCCGCCTTTATCTGCTTGATTAGGACATCCTGCCCCTGC…
			SF118*	Surf Clam/Macha	Tagelus dombeii 94	Tagelus dombeii 99.47	MH194539	TTTTTATGGAGAGTCTGTTTATAATGTTTTGGTAACTTCTCATGGGTTGCTTATAATTTTTTTTATGGTTATGCCTCTTATAATTGGATTTTTTGGTAATTGGGCTGTTCCTCTTTTATTGGCAGCCCCAGATATGGTTTTTCCACGGCTAAATAATTTAAGGTTCTGGTTATTACCAGCTGCAACTGTGTTTCTTCTAATGTCTAATGAGGTAGAAGAGGGGGTTGGTACGGGTTGAACTTTATACCCTCCTCTATCTGCTTGGTTAGGACATCCGGCTCCTGCTATGGAGTTTATAATTTTAGGGCTTCATCTTGCAGGAGTGTCTTCTATTTTTGCTAGAATTAATTTTGTTACTACCGGTGCTAATATACGTCCGGAAGGCATTGCCCCACAGCG…
			SF119	Surf Clam/Maruchita	Donax obesulus 99	NO MATCH	MH194540	ATATTGGTAGATTGTATTTTGTTCTTGGGTTATGGTCAGGGTTAGTAGGTTTAGTTTATAGAGTAATAATGCGAACTGAACTAATACACCCTGGGGCTTTTTATGGTGAGTCTGTATATAATGTATTAGTAACCTCGCATGGGTTGTTAATAATTTTTTTTATAGTAATACCTTTAATAATTGGGTTTTTCGGAAATTGGGCTGTTCCCCTCTTATTAGCAGCTCCGGATATAGTTTTTGCGCGCCTTAATAATTTGAGGTTCTGGCTTTTACCTGCAGCTACGGTTCTTCTTCTTATGTCTAACGAAGTAGAAGAGGGAGTGGGGACAGGTTGAACTTTGTATCCTCCGCTATCGGCTTGATTAGGACATCCAGCCCCAGCTATAGAGTTTATGATTT…
GROCERY STORE (GS)	BONY FISH	GS-TRUJILLO-LA LIBERTAD	SF68	Tuna/Atún	Thunnus atlanticus, T. orientalis, T. albacares 98	NO MATCH	MH194489	CTTAAGCTTGCTCATCCGAGCTGAACTAAGCCAACCAGGTGCCCTTCTTGGGGACGACCAGATCTACAATGTAATCGTTACGGCCCACGCCTTCGTTATGATTTTCTT
SUPER MARKET CHAIN (SMC)	BATOIDS	SMC-TRUJILLO-LA LIBERTAD	SF58*	Guitarfish/Pez Guitarra	Myliobatis chilensis 100	Myliobatis chilensis 100	MH194479	CGGCACCCTTTACTTGATCTTCGGTGCATGAGCAGGGATAGTGGGTACTGGCCTCAGCCTACTAATTCGAACAGAATTAAGTCAACCGGGGGCCTTACTGGGTGACGACCAAATCTATAATGTAGTTGTTACCGCCCATGCCTTTGTAATAATTTTCTTCATGGTCATACCAATCATGATCGGTGGGTTTGGTAATTGATTGGTTCCCTTAATGATCGGTGCTCCAGACATAGCCTTCCCACGAATAAATAACATAAGCTTCTGACTTCTTCCCCCCTCTTTTCTTCTATTACTAGCCTCAGCAGGAGTAGAAGCTGGGGCTGGAACAGGGTGAACGGTTTATCCCCCTCTAGCTGGCAACCTAGCACATGCTGGGGCCTCTGTGGATTTAACTATCTT…
	SHARKS	SMC-TRUJILLO-LA LIBERTAD	SF57	Smooth-hound/Tollo	Mustelus henlei, M. canis 98	Mustelus henlei 98.45	MH194478	AAAGATATCGGCACCCTTTACTTGATTTTTGGTGCATGAGCAGGCATAGTTGGAACAGCTCTAAGCCTTCTAATTCGAGCCGAACTTGGACAGCCAGGGTCACTCTTAGGTGATGATCAGATTTACAATGTGATCGTAACCGCCCATGCTTTTGTAATAATCTTCTTTATGGTTATACCAATCATGATTGGAGGCTTTGGGAACTGACTGGTCCCCTTGATAATTGGTGCTCCAGATATAGCTTTCCCACGTATGAATAACATAAGCTTCTGACTCCTCCCACCATCATTTCTTCTTCTCCTTGCTTCTGCAGGAGTAGAAGCAGGTGCAGGCACCGGCTGAACAGTATATCCACCACTAGCTAGCAATCTAGCCCATGCTGGACCATCTGTTGATTTA…
			SF59	Blue Shark/Tollo Azul	Prionace glauca 99	Prionace glauca 100	MH194480	TCATAAAGATATTGGCACCCTTTACCTAATTTTTGGTGCATGAGCAGGTATAGTTGGGACAGCCCTAAGCCTCCTAATTCGAGCTGAACTTGGGCAACCTGGATCTCTTTTAGGAGATGATCAGATTTATAATGTAATTGTAACCGCCCACGCTTTTGTAATAATCTTTTTTATGGTTATACCAATCATAATTGGTGGTTTCGGAAATTGACTAGTTCCTTTAATAATTGGAGCACCAGATATAGCCTTCCCACGAATAAATAACATAAGCTTCTGACTTCTTCCACCATCATTTCTTCTCCTCCTCGCCTCTGCTGGAGTTGAAGCCGGAGCAGGTACTGGTTGAACAGTTTATCCTCCATTAGCTAGTAACCTAGCACATGCTGGACCATCTGTTGA…
			SF60	Shark/Tiburón	Prionace glauca 100	Prionace glauca 100	MH194481	AAAGATATTGGCACCCTTTACCTAATTTTTGGTGCATGAGCAGGTATAGTTGGGACAGCCCTAAGCCTCCTAATTCGAGCTGAACTTGGGCAACCTGGATCTCTTTTAGGAGATGATCAGATTTATAATGTAATTGTAACCGCCCACGCTTTTGTAATAATCTTTTTTATGGTTATACCAATCATAATTGGTGGTTTCGGAAATTGACTAGTTCCTTTAATAATTGGAGCACCAGATATAGCCTTCCCACGAATAAATAACATAAGCTTCTGACTTCTTCCACCATCATTTCTTCTCCTCCTCGCCTCTGCTGGAGTTGAAGCCGGAGCAGGTACTGGTTGAACAGTTTATCCTCCATTAGCTAGTAACCTAGCACATGCTGGACCATCTGTTGATTTA…
		SMC-LA MOLINA-LIMA	SF75	Smooth-hound/Tollo de Leche	Mustelus lunulatus 99	Mustelus lunulatus 100	MH194496	GCATTTCAACCAACCACAAAGACATTGGCACCCTTTACTTGATTTTTGGTGCATGAGCAGGCATAGTTGGGACAGCTCTAAGCCTTCTAATTCGAGCCGAACTGGGGCAGCCAGGGTCGCTTTTAGGTGATGATCAGATTTACAATGTGATCGTAACCGCCCATGCCTTTGTAATAATCTTCTTTATGGTTATACCCATCATAATTGGAGGCTTTGGAAATTGACTGGTCCCCTTAATAATTGGTGCCCCAGATATAGCTTTCCCACGTATGAATAACATAAGCTTTTGACTCCTCCCACCATCATTCCTTCTTCTCCTTGCTTCTGCAGGAGTGGAAGCCGGTGCAGGCACCGGCTGAACAGTGTATCCACCACTAGCTAGCAATCTAGCCCATGCTG…
			SF76	Smooth-hound/Tollo de Leche	Mustelus henlei, M. californicus 98	Mustelus henlei, M. intermedius 98.4	MH194497	ACCCTTTACTTGATTTTTGGTGCATGAGCAGGCATAGTTGGAACAGCTCTAAGCCTTCTAATTCGAGCCGAACTTGGACAGCCAGGGTCACTCTTAGGTGATGATCAGATTTACAATGTGATCGTAACC
	BONY FISH	SMC-TRUJILLO-LA LIBERTAD	SF69	Peruvian Sardine/Sardina Peruana	Engraulis ringens 100	Engraulis ringens 100	MH194490	CCTCTATTTAATCTTTGGTGCCTGAGCAGGAATGGTAGGAACAGCACTTAGCCTACTAATCCGAGCAGAATTAAGCCAACCGGGAGCACTTTTGGGAGATGATCAAATTTATAATGTGATCGTCACCGCTCACGCATTCGTAATAATTTTCTTTATAGTTATACCAATCCTAATCGGCGGATTCGGGAATTGACTAGTTCCTTTAATACTCGGGGCCCCAGACATA
			SF70	Peruvian Sardine/Sardina Peruana	Engraulis ringens 100	Engraulis ringens 100	MH194491	CCTCTATTTAATCTTTGGTGCCTGAGCAGGAATGGTAGGAACAGCACTTAGCCTACTAATCCGAGCAGAATTAAGCCAACCGGGAGCACTTTTGGGAGATGATCAAATTTATAATGTGATCGTCACCGCTCACGCATTCGTAATAATTTTCTTTATAGTTATACCAATCCTAATCGGCGGATTCGGGAATTGACTAGTTCCTTTAATACTCGGGGCCCCAGACATA
		SMC-CHIMBOTE-ANCASH	SF116	Peruvian Sardine and Giant Squid/Sardina Peruana y Calamar Gigante	Engraulis ringens 100	Engraulis ringens 100	MH194537	CCGGGAGCACTTTTGGGAGATGATCAAATTTATAATGTGATCGTCACCGCTCACGCATTCGTAATAATTTTCTTTATAGTTATACCAATCCTAATCGGCGGATTCGGGAATTGACTAGTTCCTTTAATACTCGGGGCCCCAGACATAGCATTCCCCCGAATAAATAACATAAGCTTTTGACTTCTCCCCCCCTCATTTCTTCTTCTCCTTGCCTCATCTGGGGTTGAAGCAGGGGCCGGAACGGGCTGAACGGTCTACCCCCCTTTAGCAGGAAACCTGGCCCACGCGGGGGCATCCGTGGACCTTACAATTTTTTCCCTTCACTTGGCGGGCATTTCATCAATCTTGGGTGCCATTAACTTCATTACCACTATTATTAACATAAAACCTCCTGCCATC…
			SF111	Basa	Pangasianodon hypophthalmus 99	Pangasianodon hypophthalmus 100	MH194532	ATTGGCACCCTCTACCTAGTATTTGGTGCCTGAGCAGGAATAGTTGGTACGGCCCTCAGCCTCCTAATTCGGGCAGAGCTAGCCCAACCCGGCGCCCTTCTAGGCGACGACCAAATTTATAATGTTATTGTCACTGCCCATGCCTTCGTAATAATTTTCTTTATAGTAATACCAATTATAATTGGAGGCTTTGGAAACTGACTTGTCCCCTTAATAATTGGAGCGCCTGATATGGCATTCCCTCGAATAAATAATATGAGTTTTTGATTACTTCCGCCTTCCTTCCTACTATTGCTTGCCTCCTCTGGAGTAGAAGCAGGGGCAGGAACAGGATGAACTGTATATCCACCCCTTGCTGGAAACCTCGCACATGCCGGGGCTTCTGTAGATTTAACTATT…
			SF114	Dolphinfish/Perico	Coryphaena hippurus 99	Coryphaena hippurus 100	MH194535	ATTGGCACCCTTTATTTAATTTTCGGTGTCTTAGCAGGGATAACAGGAACAGGTTTAAGTCTTCTCATTCGAGCTGAGTTAAGCCAGCCTGGGTCACTTCTAGGAGATGACCAAACCTATAATGTCATCGTTACAGCACATGCCTTCGTAATAATTTTCTTTATAGTTATGCCAATTATGATCGGAGGCTTCGGGAACTGATTAATCCCACTAATGCTTGGCGCTCCTGATATAGCATTCCCTCGAATAAATAACATAAGCTTTTGACTTCTTCCACCATCATTTCTTCTCCTTCTAGCCTCTTCAGGGGTAGAAGCAGGAGCAGGAACTGGTTGAACGGTCTACCCACCTCTGGCGGGTAACTTAGCCCATGCTGGGGCCTCTGTAGATTTAACAATT…
			SF108	Trout/Trucha	Oncorhynchus mykiss 100	Oncorhynchus mykiss 100	MH194529	CAAAGACATTGGCACCCTCTATTTAGTATTTGGTGCCTGAGCCGGGATAGTAGGCACCGCCCTGAGTCTACTGATTCGGGCGGAACTAAGCCAGCCGGGCGCTCTTCTGGGGGATGACCAAATCTATAACGTGATCGTCACAGCCCATGCCTTCGTTATGATTTTCTTTATAGTCATGCCAATTATAATCGGGGGCTTTGGAAACTGATTAATTCCCTTAATAATCGGAGCCCCTGATATGGCATTCCCTCGAATAAATAACATAAGCTTCTGACTCCTTCCTCCATCCTTTCTCCTCCTCCTGTCTTCATCAGGAGTTGAAGCCGGCGCGGGTACTGGATGAACAGTATACCCCCCTCTAGCCGGCAACCTCGCCCACGCAGGAGCCTCTGTTGATTT…
			SF113	Basa	Pangasianodon hypophthalmus 99	Pangasianodon hypophthalmus 100	MH194534	CATAAAGATATTGGCACCCTCTACCTAGTATTTGGTGCCTGAGCAGGAATAGTTGGTACGGCCCTCAGCCTCCTAATTCGGGCAGAGCTAGCCCAACCCGGCGCCCTTCTAGGCGACGACCAAATTTATAATGTTATTGTCACTGCCCATGCCTTCGTAATAATTTTCTTTATAGTAATACCAATTATAATTGGAGGCTTTGGAAACTGACTTGTCCCCTTAATAATTGGAGCGCCTGATATGGCATTCCCTCGAATAAATAATATGAGTTTTTGATTACTTCCGCCTTCCTTCCTACTATTGCTTGCCTCCTCTGGAGTAGAAGCAGGGGCAGGAACAGGATGAACTGTATATCCACCCCTTGCTGGAAACCTCGCACATGCCGGGGCTTCTGTAGAT…
		SMC-LA MOLINA-LIMA	SF77	Herring/Arenque	Clupea harengus 100	NO MATCH	MH194498	GTCGGTAAAACTCGTGCCAGCCACCGCGGTTATACGAGAGACCCTAGTTGATATATTCGGCGTAAAGAGTGGTTATGGAAAACAAGCACTAAAGCCAAAGAGCCCTCAGGCCGTTATACGCACCCGGGGCCTCGAACCACTATCACGAAAGTAGCTTTACCCTCGCCCACCAGAACCCACGAGAGCTGGGACACAAACTGGGATTAGATACCCCACTATG
		SMC-CALLAO-LIMA	SF96	Atlantic Sardine/Sardina del Atlántico	Sardina pilchardus 99	Sardina pilchardus 99.56	MH194517	CCTCTACCTAGTGTTTGGTGCCTGAGCAGGGATGGTGGGCACTGCCCTGAGTCTTCTGATCCGAGCAGAACTTAGCCAACCCGGGGCACTTCTCGGTGACGATCAGATTTATAACGTAATCGTTACCGCGCACGCCTTTGTGATGATCTTTTTCATGGTTATGCCAATCCTGATTGGCGGCTTTGGAAACTGACTAGTTCCTCTTATGATCGGAGCACCTGATATG
			SF93	Atlantic Sardine/Sardina del Atlántico	Sardina pilchardus 100	Sardina pilchardus 100	MH194514	ACCCTCTACCTAGTGTTTGGTGCCTGAGCAGGGATGGTGGGCACTGCCCTGAGTCTTCTGATCCGAGCAGAACTTAGCCAACCCGGGGCACTTCTCGGTGATGATCAGATTTATAACGTAATCGTTACC
			SF91	Dolphinfish/Perico	Coryphaena hippurus 99	Coryphaena hippurus 100	MH194512	GGCACCCTTTATTTAATTTTCGGTGTCTTAGCAGGGATAACAGGAACAGGTTTAAGTCTTCTCATTCGAGCTGAGTTAAGCCAGCCTGGGTCACTTCTAGGAGATGACCAAACCTATAATGTCATCGTTACAGCACATGCCTTCGTAATAATTTTCTTTATAGTTATGCCAATTATGATCGGAGGCTTCGGGAACTGATTAATCCCACTAATGCTTGGCGCTCCTGATATAGCATTCCCTCGAATAAATAACATAAGCTTTTGACTTCTTCCACCATCATTTCTTCTCCTTCTAGCCTCTTCAGGGGTAGAAGCAGGAGCAGGAACTGGTTGAACGGTCTACCCACCTCTGGCGGGTAACTTAGCCCATGCTGGGGCCTCTGTAGATTTAACAATTTTC…
			SF87	Basa	Pangasianodon hypophthalmus 100	Pangasianodon hypophthalmus 100	MH194508	CCCTCAGCCTCCTAATTCGGGCAGAGCTAGCCCAACCCGGCGCCCTTCTAGGCGACGACCAAATTTATAATGTTATTGTCACTGCCCATGCCTTCGTAATAATTTTCTTTATAGTAATACCAATTATAATTGGAGGCTTTGGAAACTGACTTGTCCCCTTAATAATTGGAGCGCCTGATATGGCATTCCCTCGAATAAATAATATGAGTTTTTGATTACTTCCGCCTTCCTTCCTACTATTGCTTGCCTCCTCTGGAGTAGAAGCAGGGGCAGGAACAGGATGAACTGTATATCCACCCCTTGCTGGAAACCTCGCACATGCCGGGGCTTCTGTAGATTTAACTATTTTCTCCCTTCATCTTGCAGGGGTATCATCCATTCTAGGAGCCATTAATTTTA…
	CRUSTACEANS	SMC-TRUJILLO-LA LIBERTAD	SF82	Shrimp/Langostino	Metapenaeus dobsoni 99	Metapenaeus dobsoni 99.35	MH194503	GGAACTTTATATTTTATTTTCGGAGCTTGAGCTGGTATAGTAGGTACAGCTTTAAGTTTAATTATCCGAGCTGAATTAGGTCAACCAGGTAGATTAATTGGGGACGATCAAATTTATAATGTTGTAGTCACTGCCCACGCTTTTGTTATAATTTTCTTTATGGTTATACCAATTATGATTGGAGGGTTTGGTAATTGACTTGTTCCCTTAATGCTTGGTGCCCCAGATATGGCATTCCCACGAATAAATAATATGAGCTTTTGACTGCTCCCTCCCTCACTAACCCTTTTGCTTTCAAGAGGAATAGTAGAAAGAGGAGTGGGGACAGGGTGAACAGTATACCCTCCCCTAGCAGCAGGAATTGCTCACGCCGGTGCCTCAGTTGATATAGGAATCTTT…
		SMC-CHIMBOTE-ANCASH	SF107	Shrimp/Langostino	Litopenaeus vannamei 100	Litopenaeus vannamei 100 (Accepted: Penaeus vannamei)	MH194528	AATCATAAAGATATTGGAACATTATACTTTATCTTCGGGGCTTGAGCTGGAATAGTAGGTACCGCTCTTAGACTTATTATCCGAGCTGAATTAGGTCAACCTGGGAGCCTCATTGGGGATGATCAAATTTATAACGTAGTTGTCACAGCTCACGCTTTTGTAATAATTTTTTTTATAGTTATACCAATTATAATTGGAGGATTTGGTAATTGACTAGTACCTTTAATGTTAGGTGCCCCAGATATAGCCTTCCCTCGAATGAATAATATAAGCTTCTGGTTATTACCTCCTTCTCTTACATTGCTTTTATCAAGAGGAATGGTTGAAAGAGGTGTCGGAACCGGATGAACGGTATACCCTCCTTTATCTGCCAGTATTGCTCACGCTGGAGCTTCAGTA…
			SF115	Crab Meat/Pulpa de Cangrejo	Romaleon polyodon 100	Romaleon polyodon 100 (Accepted: Romaleon setosum)	MH194536	TAGAAATGATCAAATTTATAACGTTGTCGTTACTGCTCACGCTTTTGTAATAATTTTTTTTATAGTTATACCAATTATAATTGGAGGATTTGGTAATTGACTAGTCCCATTAATACTCGGAGCTCCCGATATAGCTTTCCCCCGTATAAATAATATAAGATTCTGACTACTTCCTCCTTCCTTAACTCTTCTTCTTATAAGAGGAATAGTAGAAAGAGGAGTGGGAACCGGATGGACAGTTTACCCCCCTCTAGCAGGGGCCATTGCCCACGCTGGAGCTTCAGTTGACATAGGGATTTTCTCCTTACACTTAGCAGGAGTCTCCTCCATTCTAGGAGCCGTGAATTTTATGACAACTGTAATTAATATACGATCTTTCGGGATAACTTTAGATCAAAT…
	MOLLUSKS	SMC-CHIMBOTE-ANCASH	SF112	Seafood Mix	Dosidicus gigas 99	Dosidicus gigas 100	MH194533	CTCTCTATTTTATTTTCGGTATTTGAGCAGGACTATTAGGAACTTCTCTAAGACTAATAATCCGTACCGAACTAGGTCAACCCGGATCGCTACTAAATGATGATCAACTATATAACGTGGTGGTCACTGCACACGGTTTCATTATAATTTTCTTCTTAGTTATACCTATTATAATTGGAGGATTTGGTAACTGACTAGTTCCCTTAATATTAGGAGCCCCAGATATAGCTTTTCCACGTATAAACAACATGAGATTTTGACTTCTTCCTCCTTCTCTAACCCTTCTACTAGCTTCTTCCGCTGTAGAAAGAGGAGCAGGAACAGGCTGAACTGTCTACCCTCCTTTATCTAGTAACTTATCCCATGCAGGCCCTTCAGTTGATTTAGCTATTTTCTCCT…
MULTIMARKET (MM)	SHARKS	MM-CALLAO-LIMA	SF85	Smooth-hound/Tollo de Leche	Mustelus henlei, M. canis 98	Mustelus henlei 98.15	MH194506	GGCACCCTTTACTTGATTTTTGGTGCATGAGCAGGCATAGTTGGAACAGCTCTAAGCCTTCTAATTCGAGCCGAACTTGGACAGCCAGGGTCACTCTTAGGTGATGATCAGATTTACAATGTGATCGTAACCGCCCATGCTTTTGTAATAATCTTCTTTATGGTTATACCAATCATGATTGGAGGCTTTGGGAACTGACTGGTCCCCTTGATAATTGGTGCTCCAGATATAGCTTTCCCACGTATGAATAACATAAGCTTCTGACTCCTCCCACCATCATTTCTTCTTCTCCTTGCTTCTGCAGGAGTAGAAGCAGGTGCAGGCACCGGCTGAACAGTATATCCACCACTAGCTAGCAATCTAGCCCATGCTGGACCATCTGTTGATTTAGCCATCTTC…
			SF86	Shortfin Mako/Tollo Diamante	Isurus oxyrinchus 100	Isurus oxyrinchus 100	MH194507	CTGTATTTAATCTTTGGTGCATGAGCAGGAATGGTAGGAACAGCCCTAAGCCTTTTAATTCGTGCCGAACTGGGTCAGCCTGGTTCCCTCCTAGGGGATGATCAGATTTATAATGTTATTGTAACCGCCCATGCATTTGTAATAATTTTCTTTATGGTTATGCCCGTAATAATTGGAGGCTTTGGAAATTGACTAGTGCCTTTAATGATCGGAGCACCAGACATAGCCTTCCCCCGAATAAATAACATAAGTTTCTGGCTCCTACCCCCTTCTTTCCTTTTACTCTTAGCCTCAGCCGGAGTTGAGTCAGGAGCCGGCACTGGTTGAACAGTCTACCCTCCCCTAGCTGGCAACTTAGCACACGCCGGAGCATCTGTTGATCTAGCCATTTTCTCCCTC…
	BONY FISH	MM-CALLAO-LIMA	SF84	Moonfish/Pez Luna	Lampris guttatus 100	Lampris guttatus 100	MH194505	CTGAGCTGGAATGGTCGGAACTGCCCTCAGCCTTCTAATCCGAGCTGAGCTCAGCCAACCAGGAGCCCTCCTGGGAGACGACCAAATCTATAACGTAATCGTCACCGCCCATGCCTTCGTAATAATTTTCTTTATAGTCATGCCCATCATAATTGGAGGCTTTGGGAACTGGCTAATTCCCTTAATAATCGGCGCCCCTGACATGGCCTTTCCCCGAATGAACAATATAAGCTTCTGGCTTCTTCCCCCCTCCTTCTTACTCCTTCTAGCCTCCTCCGGAGTAGAGGCCGGGGTAGGAACAGGCTGAACCGTATACCCACCCCTAGCAGGAAACCTAGCTCACGCAGGAGCCTCAGTTGACCTAGCCATTTTCTCCCTTCACCTAGCAGGGGTCTCCTC…
			SF90	Dolphinfish/Perico	Coryphaena hippurus 99	Coryphaena hippurus 99.85	MH194511	CGGTGTCTTAGCAGGGATAACAGGAACAGGTTTAAGTCTTCTCATTCGAGCTGAGTTAAGCCAGCCTGGGTCACTTCTAGGAGATGACCAAACCTATAATGTCATCGTTACAGCACATGCCTTCGTAATAATTTTCTTTATAGTCATGCCAATTATGATCGGAGGCTTCGGGAACTGATTAATCCCACTAATGCTTGGCGCTCCTGATATAGCATTCCCTCGAATAAATAACATAAGCTTTTGACTTCTTCCACCATCATTTCTTCTCCTTCTAGCCTCTTCAGGGGTAGAAGCAGGAGCAGGAACTGGTTGAACGGTCTACCCACCTCTGGCGGGTAACTTAGCCCATGCTGGGGCCTCTGTAGATTTAACAATTTTCTCCCTGCATTTAGCCGGGGT…
			SF92	Peruvian Sardine/Sardina Peruana	Engraulis ringens 100	Engraulis ringens 100	MH194513	AAGCCAACCGGGAGCACTTTTGGGAGATGATCAAATTTATAATGTGATCGTCACCGCTCACGCATTCGTAATAATTTTCTTTATAGTTATACCAATCCTAATCGGCGGATTCGGGAATTGACTAGTTCCTTTAATACTCGGGGCCCCAGACATAGCATTCCCCCGAATAAATAACATAAGCTTTTGACTTCTCCCCCCCTCATTTCTTCTTCTCCTTGCCTCATCTGGGGTTGAAGCAGGGGCCGGAACGGGCTGAACGGTCTACCCCCCTTTAGCAGGAAACCTGGCCCACGCGGGGGCATCCGTGGACCTTACAATTTTTTCCCTTCACTTGGCGGGCATTTCATCAATCTTGGGTGCCATTAACTTCATTACCACTATTATTAACATAAAACCTCC…
			SF131*	Atlantic White Marlin/Merlín Blanco	Kajikia albida 99	Kajikia albida 100	MH194551	CAACCACAAAGACATTGGCACCCTCTATCTAGTATTTGGTGCTTGAGCCGGAATGGTGGGCACTGCCCTGAGCCTCCTAATTCGAGCTGAACTTAGCCAACCTGGCGCTTTACTAGGCGATGATCAAATTTATAACGTAATCGTTACAGCCCACGCCTTCGTAATAATCTTCTTTATAGTAATGCCAATTATGATTGGAGGTTTCGGAAACTGACTGATCCCTCTAATGATCGGAGCCCCAGACATGGCCTTCCCTCGTATAAACAACATGAGCTTTTGACTGCTCCCTCCTTCATTCCTTCTACTCCTCGCCTCCTCCGGGGTTGAAGCCGGGGCCGGCACAGGGTGAACCGTTTACCCGCCTCTAGCAGGTAACCTAGCCCACGCAGGAGCATCTGT…
			SF126	Barracuda/Picuda Norteña	Sphyraena ensis 100	Sphyraena ensis 100	MH194547	TTCAACCAACCACAAAGACATTGGCACCCTCTACTTACTATTCGGTGCCTGAGCTGGGATAGTAGGAACAGCCTTAAGCCTGCTTATTCGAGCTGAACTAAGCCAACCAGGTTCTCTTCTAGGGGACGACCAAATCTACAATGTAATCGTAACGGCACACGCCTTTGTAATAATCTTTTTTATAGTCATGCCGATCATAATCGGAGGCTTTGGGAACTGACTCATCCCTCTGATGATTGGTGCGCCTGACATAGCATTCCCTCGAATGAATAACATAAGCTTCTGGCTACTTCCTCCCTCTTTCCTCTTACTCCTCTCCTCTTCTGCCGTAGAAGCAGGGGCTGGGACAGGATGAACAGTCTACCCTCCGCTAGCTGGGAACTTAGCCCATGCAGGAGC…
			SF88*	Sand-Perch/Camotillo	Oreochromis niloticus, O. aureus 99	Oreochromis niloticus, O. aureus 100	MH194509	GGAATAGTAGGAACCGCGCTAAGCCTCCTAATTCGGGCAGAACTAAGCCAACCCGGCTCTCTCCTCGGAGACGACCAGATTTATAATGTAATTGTTACAGCACATGCTTTTGTAATAATTTTCTTTATAGTAATGCCAATTATGATTGGAGGCTTTGGAAACTGACTAGTACCACTCATGATTGGTGCCCCAGATATGGCCTTCCCTCGAATGAACAACATGAGTTTCTGACTCCTCCCTCCCTCATTCCTCCTCCTCCTCGCCTCATCTGGAGTCGAAGCAGGTGCCGGCACAGGGTGAACTGTTTACCCCCCGCTCGCAGGCAATCTTGCCCATGCTGGGCCTTCTGTCGACTTAACCATCTTCTCTCTCCACTTGGCCGGGGTGTCATCTATTCTA…
			SF89	Tilapia	Oreochromis mossambicus, O. niloticus 100	Oreochromis mossambicus, O. niloticus 100	MH194510	GGCACCCTCTATCTAGTATTTGGTGCTTGAGCCGGAATAGTAGGAACTGCATTAAGCCTCCTAATTCGGGCAGAACTAAGCCAGCCCGGCTCTCTCCTCGGAGACGACCAGATTTATAATGTAATTGTTACAGCACATGCTTTCGTAATAATTTTCTTTATAGTAATGCCAATTATAATTGGAGGTTTTGGAAACTGACTAGTGCCACTAATGATTGGTGCACCAGACATGGCCTTCCCTCGAATAAATAACATGAGTTTTTGACTCCTCCCCCCCTCATTTCTCCTTCTCCTCGCCTCATCCGGGGTCGAAGCAGGGGCCGGTACAGGATGGACTGTTTATCCCCCACTCGCAGGCAATCTCGCCCATGCTGGGCCTTCCGTTGACTTAACCATCTTC…
			SF95	Salmon/Salmón	Salmo salar 100	Salmo salar 100	MH194516	TAAGTCTCTTGATTCGAGCAGAACTCAGCCAGCCTGGCGCCCTTCTGGGAGATGACCAAATTTATAACGTAATTGTTACAGCCCATGCCTTCGTCATAATTTTCTTTATAGTCATACCGATTATGATCGGCGGCTTTGGAAACTGATTAATTCCTCTTATAATCGGGGCCCCCGACATAGCATTCCCCCGAATGAATAACATAAGTTTTTGACTTCTCCCTCCCTCCTTTCTTCTCCTCCTGGCCTCATCTGGAGTTGAAGCCGGCGCTGGCACCGGATGAACAGTCTACCCCCCTCTAGCAGGTAATCTTGCCCACGCAGGAGCTTCCGTTGACTTAACTATTTTTTCCCTCCATTTGGCTGGTATTTCTTCAATTCTTGGGGCCATTAATTTTATTA…
	MOLLUSKS	MM-CALLAO-LIMA	SF127*	Surf Clam/Macha	Tagelus dombeii 94	Tagelus dombeii 100	MH194548	GGACTTTGGTCTGGGTTAGTTGGTTTAGTTTACAGTATAATAATGCGAACTGAGTTAATACACCCTGGTGCTTTTTATGGAGAGTCTGTTTATAATGTTTTGGTAACTTCTCATGGGTTGCTTATAATTTTTTTTATGGTTATGCCTCTTATAATTGGATTTTTTGGTAATTGGGCTGTTCCTCTTTTATTGGCAGCCCCAGATATGGTTTTTCCACGGCTAAATAATTTAAGGTTCTGGTTATTACCAGCTGCAACTGTGTTTCTTCTAATGTCTAATGAGGTAGAAGAGGGGGTTGGTACGGGTTGAACTTTATACCCTCCTCTATCTGCTTGGTTAGGGCATCCGGCTCCTGCTATGGAGTTTATAATTTTAGGGCTTCATCTTGCAGGAGTGTCT…
			SF128	Surf Clam/Palabrita	Donax obesulus 100	NO MATCH	MH194549	TCATAAAGATATTGGTAGATTGTATTTTGTTCTTGGGTTATGGTCAGGGTTAGTAGGTTTAGTTTATAGAGTAATAATGCGAACTGAACTAATACACCCTGGGGCTTTTTATGGTGAGTCTGTATATAATGTATTAGTAACCTCGCATGGGTTGTTAATAATTTTTTTTATAGTAATACCTTTAATAATTGGGTTTTTCGGAAATTGGGCTGTTCCCCTCTTATTAGCAGCTCCGGATATAGTTTTTGCGCGCCTTAATAATTTAAGGTTCTGGCTTTTACCTGCAGCTACGGTTCTTCTTCTTATGTCTAACGAAGTAGAAGAGGGAGTGGGGACAGGTTGAACTTTGTATCCTCCGCTATCGGCTTGATTAGGACATCCAGCCCCAGCTATAGAGTT…
RESTAURANT (RT)	BATOIDS	RT-TRUJILLO-LA LIBERTAD	SF18*	Ray/Raya	Mobula mobular, M. japanica 100	Mobula japanica 100	MH194439	CCTTTACTTAGTCTTTGGTGCATGAGCAGGGATAGTGGGTACTGGTCTTAGCCTGCTAATTCGAACAGAATTAAGCCAGCCAGGAGCCTTACTAGGTGACGACCAAATCTATAATGTGATCGTTACTGCCCATGCTTTTGTAATAATTTTCTTTATAGTGATACCAATTATAATTGGTGGGTTTGGTAATTGACTAGTCCCCTTAATAATCGGTGCTCCAGATATA
	SHARKS	RT-TRUJILLO-LA LIBERTAD	SF1*	Smooth-hound/Tollo	Sphyrna zygaena 99	Sphyrna zygaena 100	MH194422	AAAGACATTGGCACCCTTTACCTAATTTTTGGTGCATGAGCAGGTATAGTTGGGACAGCCCTAAGTCTCTTAATTCGAGCTGAACTTGGACAACCAGGATCTCTTCTAGGAGATGACCAGATTTATAATGTAATTGTAACCGCCCACGCTTTCGTAATAATCTTTTTTATAGTTATGCCAATCATAATTGGTGGCTTCGGGAATTGATTAGTTCCTTTAATAATTGGTGCACCAGACATGGCCTTCCCACGAATAAATAACATAAGTTTCTGACTTCTTCCACCATCATTTCTTCTCCTCCTAGCTTCTGCTGGGGTAGAAGCTGGAGCAGGAACTGGTTGAACAGTTTATCCTCCATTAGCTAGCAATTTAGCCCATGCTGGACCATCCGTTGACTTA…
			SF19*	Smooth-hound/Tollo	Prionace glauca 100	Prionace glauca 100	MH194440	AAAGATATTGGCACCCTTTACCTAATTTTTGGTGCATGAGCAGGTATAGTTGGGACAGCCCTAAGCCTCCTAATTCGAGCTGAACTTGGGCAACCTGGATCTCTTTTAGGAGATGATCAGATTTATAATGTAATTGTAACCGCCCACGCTTTTGTAATAATCTTTTTTATGGTTATACCAATCATAATTGGTGGTTTCGGAAATTGACTAGTTCCTTTAATAATTGGAGCACCAGATATAGCCTTCCCACGAATAAATAACATAAGCTTCTGACTTCTTCCACCATCATTTCTTCTCCTCCTCGCCTCTGCTGGAGTTGAAGCCGGAGCAGGTACTGGTTGAACAGTTTATCCTCCATTAGCTAGTAACCTAGCACATGCTGGACCATCTGTTGATTTA…
			SF20*	Smooth-hound/Tollo	Prionace glauca 100	Prionace glauca 100	MH194441	AAAGATATTGGCACCCTTTACCTAATTTTTGGTGCATGAGCAGGTATAGTTGGGACAGCCCTAAGCCTCCTAATTCGAGCTGAACTTGGGCAACCTGGATCTCTTTTAGGAGATGATCAGATTTATAATGTAATTGTAACCGCCCACGCTTTTGTAATAATCTTTTTTATGGTTATACCAATCATAATTGGTGGTTTCGGAAATTGACTAGTTCCTTTAATAATTGGAGCACCAGATATAGCCTTCCCACGAATAAATAACATAAGCTTCTGACTTCTTCCACCATCATTTCTTCTCCTCCTCGCCTCTGCTGGAGTTGAAGCCGGAGCAGGTACTGGTTGAACAGTTTATCCTCCATTAGCTAGTAACCTAGCACATGCTGGACCATCTGTTGATTTA…
	BONY FISH	RT-SECHURA-PIURA	SF78	Peruvian Rock Seabass/Cabrilla	Paralabrax humeralis 99	Paralabrax humeralis 100	MH194499	GTATTTGGTGCCTGAGCCGGAATAGTAGGAACAGCCCTAAGCCTTCTTATTCGAGCCGAGCTTAGCCAACCGGGCGCCCTCTTAGGAGACGACCAGATCTACAATGTAATTGTTACAGCACACGCTTTCGTAATGATTTTCTTTATAGTAATACCAATTATGATTGGAGGATTCGGAAACTGACTTATTCCTCTAATGATTGGAGCCCCCGATATAGCATTCCCTCGAATAAATAACATAAGCTTTTGACTCCTCCCCCCTTCTTTCCTTCTTCTCTTAGCTTCCTCAGGGGTCGAAGCAGGAGCAGGTACAGGCTGAACAGTTTACCCCCCATTAGCCGGTAACCTAGCCCACGCCGGAGCTTCTGTTGATTTGACAATCTTCTCACTTCATCTAGCA…
			SF79	Grunt/Chita	Anisotremus scapularis 100	Anisotremus scapularis 100	MH194500	AAGCCTGCTCATCCGAGCAGAGCTCAGCCAACCGGGCGCCCTCCTCGGGGACGACCAGGTTTATAATGTAATTGTTACTGCACATGCATTCGTAATAATTTTCTTTATAGTAATACCAATCCTGATCGGAGGATTCGGAAACTGACTTGTTCCTCTAATGATCGGAGCCCCCGATATGGCATTTCCCCGAATAAACAACATGAGCTTCTGACTCCTCCCACCTTCCTTCCTCCTCCTCCTTGCCTCTTCAGGCGTAGAAGCCGGGGCCGGTACCGGATGAACGGTCTACCCCCCTCTAGCCGGAAACTTAGCTCATGCTGGGGCATCCGTTGATTTAACAATTTTCTCTCTTCACTTAGCAGGTGTCTCCTCAATTCTTGGGGCAATTAATTTCATTAC…
		RT-TRUJILLO-LA LIBERTAD	SF3	Flounder/Lenguado	Etropus crossotus 88	Etropus ectenes 100	MH194424	GTATTCGGTGCCTGAGCAGGCATGGTTGGGACAGCCTTGAGCCTTCTTATCCGAGCCGAACTAAGTCAACCCGGGGCCCTCCTCGGGGACGACCAGATTTACAACGTCATTGTTACGGCGCATGCTTTCGTAATAATTTTCTTTATAGTAATGCCCATCATAATTGGAGGCTTTGGTAATTGGTTAATCCCCTTGATGATTGGGGCCCCAGATATGGCATTTCCACGAATAAATAACATGAGCTTTTGACTCCTCCCCCCCTCTTTCCTCCTACTCCTGGCCTCCTCAGGCGTAGAAGCCGGGGCTGGAACAGGGTGAACAGTTTATCCCCCGCTAGCAGGAAACCTAGCCCACGCAGGAGCATCCGTGGACCTAACCATTTTCTCGCTCCACCTTGCA…
			SF4	Flounder/Lenguado	Etropus crossotus 88	Etropus ectenes 100	MH194425	TATTGGCACCCTATATCTCGTATTCGGTGCCTGAGCAGGCATGGTTGGGACAGCCTTGAGCCTTCTTATCCGAGCCGAACTAAGTCAACCCGGGGCCCTCCTCGGGGACGACCAGATTTACAACGTCATTGTTACGGCGCATGCTTTCGTAATAATTTTCTTTATAGTAATGCCCATCATAATTGGAGGCTTTGGTAATTGGTTAATCCCCTTGATGATTGGGGCCCCAGATATGGCATTTCCACGAATAAATAACATGAGCTTTTGACTCCTCCCCCCCTCTTTCCTCCTACTCCTGGCCTCCTCAGGCGTAGAAGCCGGGGCTGGAACAGGGTGAACAGTTTATCCCCCGCTAGCAGGAAACCTAGCCCACGCAGGAGCATCCGTGGACCTAACCAT…
			SF21	Croaker/Suco	Paralonchurus peruanus 100	Paralonchurus peruanus 100	MH194442	ACTCGCCGGCAATCTTGCCCACGCAGGGGCCTCTGTTGACCTGGCAATCTTTTCTCTTCATCTTGCCGGTGTCTCATCAATTCTTGGGGCTATTAATTTTATTACAACAATTATCAACATGAAACCCCCCGCTATCTCCCAGTATCAAACACCCTTGTTTGTCTGAGCTGTCCTGATTACGGCCGTTCTCCTACTACTTTCACTCCCA
			SF26	Corvina	Cynoscion praedatorius 100	Cynoscion praedatorius 100	MH194447	AACAAACCACAAAGACATTGGCACCCTCTACCTAGTTTTCGGTGCATGAGCCGGAATGGTAGGCACAGCTTTAAGCCTTCTAATCCGAGCAGAATTAAGCCAACCAGGCGCACTCCTTGGAGATGACCAGGTTTATAACGTAATTGTTACGGCACACGCCTTCGTTATAATTTTCTTTATAGTAATGCCTATCATGATCGGAGGGTTCGGAAACTGACTCGTCCCCCTAATGATTGGGGCCCCCGACATGGCATTCCCTCGAATAAATAATATGAGTTTCTGGCTTCTTCCACCTTCTTTCCTTCTTCTTCTAACCTCTTCAGGAGTAGAGGCAGGGGCCGGGACAGGGTGGACAGTCTACCCCCCACTTGCGGGCAACCTTGCACATGCAGGGGCTTC…
		RT-HUANCHACO-LA LIBERTAD	SF7*	Grouper/Mero	Merluccius gayi 100	Merluccius gayi 100	MH194428	AAAGACATTGGCACCCTCTATCTCGTATTTGGTGCTTGAGCCGGCATAGTCGGAACAGCCCTAAGCCTGCTCATCCGAGCAGAACTTAGTCAACCAGGCGCACTCCTGGGCGACGATCAAATTTATAACGTAATCGTCACGGCACACGCCTTCGTAATAATTTTCTTTATAGTAATACCGTTAATAATTGGGGGCTTTGGAAACTGACTTGTCCCCATAATGATCGGAGCCCCCGACATAGCCTTCCCCCGAATAAATAATATAAGCTTCTGACTTCTCCCTCCATCTTTCCTGCTCCTTCTAGCATCTTCCGGAGTAGAAGCCGGGGCCGGGACAGGTTGAACAGTATATCCCCCTCTCGCAAGCAATCTTGCCCACGCTGGCGCCAGCGTGGACCTC…
			SF17*	Grouper/Mero	Coryphaena hippurus 99	Coryphaena hippurus 100	MH194438	AAAGACATTGGCACCCTTTATTTAATTTTCGGTGTCTTAGCAGGGATAACAGGAACAGGTTTAAGTCTTCTCATTCGAGCTGAGTTAAGCCAGCCTGGGTCACTTCTAGGAGATGACCAAACCTATAATGTCATCGTTACAGCACATGCCTTCGTAATAATTTTCTTTATAGTTATGCCAATTATGATCGGAGGCTTCGGGAACTGATTAATCCCACTAATGCTTGGCGCTCCTGATATAGCATTCCCTCGAATAAATAACATAAGCTTTTGACTTCTTCCACCATCATTTCTTCTCCTTCTAGCCTCTTCAGGGGTAGAAGCAGGAGCAGGAACTGGTTGAACGGTCTACCCACCTCTGGCGGGTAACTTAGCCCATGCTGGGGCCTCTGTAGATTTA…
			SF8*	Grape-eye Seabass/Ojo de Uva	Xiphias gladius 100	Xiphias gladius 100	MH194429	TCTAGCAGGTAACCTAGCCCACGCAGGTGCATCTGTTGACCTTACCATCTTCTCCCTTCACCTAGCTGGGATCTCCTCTATTCTGGGGGCAATCAACTTCATCACAACTATTATCAATATAAAACCAGCTGCCGTTTCTATGTACCAGATTCCTCTGTTCGTGTGAGCCGTACTAATTACAGCTGTCCTCCTTCTCCTCTCCCTTCCC
			SF9*	Grape-eye Seabass/Ojo de Uva	Xiphias gladius 100	Xiphias gladius 100	MH194430	CCTCTATCTAGTATTTGGTGCTTGAGCCGGTATAGTAGGCACAGCCCTAAGTCTACTAATCCGAGCAGAACTCAGCCAACCTGGCGCCCTACTAGGGGATGACCAGATTTACAACGTAATCGTTACAGCTCACGCCTTTGTAATGATCTTCTTTATAGTAATGCCAATCATGATTGGAGGGTTCGGAAATTGACTAATTCCCCTAATGATTGGAGCCCCCGATATA
			SF25*	Corvina	Schedophilus labyrinthicus 94	Schedophilus haedrichi 100	MH194446	TTATAATGTAATTGTTACGGCACATGCCTTTGTAATAATTTTCTTTATAGTCATGCCTATCATAATTGGAGGCTTTGGGAACTGACTAGTCCCCCTAATGATTGGAGCCCCTGATATAGCATTCCCTCGAATAAATAATATAAGCTTTTGACTTCTCCCACCCTCTTTCCTACTACTCCTTGCCTCTTCTGGGGTTGAAGCCGGCGCCGGAACTGGTTGAACAGTATATCCTCCTCTAGCCGGAAACCTGGCCCACGCCGGGGCCTCAGTTGACTTAACGATTTTTTCCCTTCACCTAGCAGGGGTTTCCTCAATCCTAGGGGCCATTAATTTTATTACAACAATTATTAACATGAAGCCCGCAGCCATTTCCCAGTATCAAACACCACTATTTGTATG…
		RT-MOCHE-LA LIBERTAD	SF22	Grunt/Chita	Anisotremus scapularis 100	Anisotremus scapularis 100	MH194443	AAAGACATTGGCACCCTTTATCTAGTATTTGGTGCCTGAGCTGGGATAGTAGGTACGGCCCTAAGCCTGCTCATCCGAGCAGAGCTCAGCCAACCGGGCGCCCTCCTCGGGGACGACCAGGTTTATAATGTAATTGTTACTGCACATGCATTCGTAATAATTTTCTTTATAGTAATACCAATCCTGATCGGAGGATTCGGAAACTGACTTGTTCCTCTAATGATCGGAGCCCCCGATATGGCATTTCCCCGAATAAACAACATGAGCTTCTGACTCCTCCCACCTTCCTTCCTCCTCCTCCTTGCCTCTTCAGGCGTAGAAGCCGGGGCCGGTACCGGATGAACGGTCTACCCCCCTCTAGCCGGAAACTTAGCTCATGCTGGGGCATCCGTTGATTTA…
			SF23*	Corvina	Coryphaena hippurus 99	Coryphaena hippurus 100	MH194444	GATATTGGCACCCTTTATTTAATTTTCGGTGTCTTAGCAGGGATAACAGGAACAGGTTTAAGTCTTCTCATTCGAGCTGAGTTAAGCCAGCCTGGGTCACTTCTAGGAGATGACCAAACCTATAATGTCATCGTTACAGCACATGCCTTCGTAATAATTTTCTTTATAGTTATGCCAATTATGATCGGAGGCTTCGGGAACTGATTAATCCCACTAATGCTTGGCGCTCCTGATATAGCATTCCCTCGAATAAATAACATAAGCTTTTGACTTCTTCCACCATCATTTCTTCTCCTTCTAGCCTCTTCAGGGGTAGAAGCAGGAGCAGGAACTGGTTGAACGGTCTACCCACCTCTGGCGGGTAACTTAGCCCATGCTGGGGCCTCTGTAGATTTAACA…
		RT-CHIMBOTE-ANCASH	SF101	Grunt/Chita	Anisotremus scapularis 100	Anisotremus scapularis 100	MH194522	ACATTGGCACCCTTTATCTAGTATTTGGTGCCTGAGCTGGGATAGTAGGTACGGCCCTAAGCCTGCTCATCCGAGCAGAGCTCAGCCAACCGGGCGCCCTCCTCGGGGACGACCAGGTTTATAATGTAATTGTTACTGCACATGCATTCGTAATAATTTTCTTTATAGTAATACCAATCCTGATCGGAGGATTCGGAAACTGACTTGTTCCTCTAATGATCGGAGCCCCCGATATGGCATTTCCCCGAATAAACAACATGAGCTTCTGACTCCTCCCACCTTCCTTCCTCCTCCTCCTTGCCTCTTCAGGCGTAGAAGCCGGGGCCGGTACCGGATGAACGGTCTACCCCCCTCTAGCCGGAAACTTAGCTCATGCTGGGGCATCCGTTGATTTAACAA…
			SF120*	Sand-Perch/Camotillo	Paralabrax humeralis 100	Paralabrax humeralis 100	MH194541	ATTGGCACCCTTTATCTAGTATTTGGTGCCTGAGCCGGAATAGTAGGAACAGCCCTAAGCCTTCTTATTCGAGCCGAGCTTAGCCAACCGGGCGCCCTCTTAGGAGACGACCAGATCTACAATGTAATTGTTACAGCACACGCTTTCGTAATGATTTTCTTTATAGTAATACCAATTATGATTGGAGGATTCGGAAACTGACTTATTCCTCTAATGATTGGAGCCCCCGATATAGCATTCCCTCGAATAAATAACATAAGCTTTTGACTCCTCCCCCCTTCTTTCCTTCTTCTCTTAGCTTCCTCAGGGGTCGAAGCAGGAGCAGGTACAGGCTGAACAGTTTACCCCCCATTAGCCGGTAACCTAGCCCACGCCGGAGCTTCTGTTGATTTGACGATC…
			SF103	Peruvian Rock Seabass/Cabrilla	Paralabrax humeralis 99	Paralabrax humeralis 99.69	MH194524	TTGGTGCCTGAGCCGGAATAGTAGGAACAGCCCTAAGCCTTCTTATTCGAGCCGAGCTTAGCCAACCGGGCGCCCTCTTAGGAGACGACCAGATCTACAATGTAATTGTTACAGCACACGCTTTCGTAATGATTTTCTTTATAGTAATACCAATTATGATTGGAGGGTTCGGAAACTGACTTATTCCTCTAATGATTGGAGCCCCCGATATAGCATTCCCTCGAATAAATAACATAAGCTTTTGACTCCTCCCCCCTTCTTTCCTTCTTCTCTTAGCTTCCTCAGGGGTCGAAGCAGGAGCAGGTACAGGCTGAACAGTTTACCCTCCATTAGCCGGTAACCTAGCCCACGCCGGAGCTTCTGTTGATTTGACGATCTTCTCACTTCATCTAGCAGGTG…
			SF71*	Peruvian Rock Seabass/Cabrilla	Prionotus stephanophrys 99	Prionotus stephanophrys 99.69	MH194492	GACATTGGCACCCTCTACCTAGTGTTTGGTGCCTGAGCTGGAATAGTCGGCACAGCCTTGAGCCTTCTAATTCGGGCAGAACTCAGTCAGCCTGGTCCCCTTCTGGGCGACGACCAACTTTATAATGTTATCGTTACAGCACATGCTTTTGTAATAATTTTCTTTATGGTTATGCCAATCATAATTGGGGGCTTTGGCAACTGACTTGTGCCCCTAATGATCGGGGCTCCCGACATGGCCTTTCCTCGAATAAATAACATAAGCTTCTGACTTCTCCCTCCTTCCTTCCTTCTTCTTCTCACCTCCTCAGCCGTAGAAGCTGGGGCTGGCACAGGATGAACTGTCTACCCACCCCTTGCTGGCAATCTCGCTCACGCAGGGGCCTCCGTGGATCTTGCA…
		RT-MIRAFLORES-LIMA	SF125	Almaco Jack/Fortuno	Seriola rivoliana 99	Seriola rivoliana 99.82	MH194546	ACAAAGACATTGGCACCCTTTATCTAGTATTTGGTGCCTGAGCCGGCATGGTCGGTACAGCCCTAAGTTTACTCATCCGAGCAGAACTAAGTCAACCTGGAGCTCTCCTGGGAGACGATCAGATTTACAACGTAATCGTTACGGCACACGCGTTTGTAATAATTTTCTTTATAGTAATGCCAATTATGATTGGAGGGTTTGGAAACTGACTCATCCCTTTAATGATTGGAGCTCCCGATATAGCATTCCCTCGAATGAACAATATGAGCTTCTGACTCCTCCCCCCTTCATTCCTTCTGCTCCTGGCCTCTTCAGGTGTTGAAGCCGGAGCCGGAACAGGTTGAACAGTTTACCCGCCCCTAGCCGGCAACCTTGCCCACGCAGGAGCATCCGTAGACT…
			SF129	Peruvian Silverside/Pejerrey	Odontesthes regia 99	Odontesthes regia 100	MH194550	ATTGGCACCCTCTACCTAGTATTTGGTGCCTGAGCCGGAATAGTGGGAACTGCTTTAAGCCTTCTCATCCGAGCAGAACTCAGCCAACCAGGCTCTCTCCTAGGAGACGATCAGATTTATAATGTTATCGTTACAGCACACGCTTTCGTAATAATTTTCTTTATAGTAATGCCAATCATAATTGGAGGCTTCGGAAACTGACTCATTCCTCTAATGATCGGTGCTCCCGATATGGCTTTCCCCCGAATAAATAATATGAGCTTCTGACTACTTCCCCCCTCATTCCTACTTCTCCTGGCTTCTTCAGGAGTTGAAGCAGGGGCTGGAACCGGATGAACAGTATACCCCCCTCTGTCTGGTAATCTAGCTCACGCCGGAGCATCCGTAGACCTAACTATT…
			SF130*	Cachema Weakfish/Charela	Coryphaena hippurus 100	Coryphaena hippurus 100	MK070511	ATTGGCACCCTTTATTTAATTTTCGGTGTCTTAGCAGGGATAACAGGAACAGGTTTAAGTCTTCTCATTCGAGCTGAGTTAAGCCAGCCTGGGTCACTTCTAGGAGATGACCAAACCTATAATGTCATCGTTACAGCACATGCCTTCGTAATAATTTTCTTTATAGTTATGCCAATTATGATCGGAGGCTTCGGGAACTGATTAATCCCACTAATGCTTGGCGCTCCTGATATAGCATTCCCTCGAATAAATAACATAAGCTTTTGACTTCTTCCACCATCATTTCTTCTCCTTCTAGCCTCTTCAGGGGTAGAAGCAGGAGCAGGAACTGGTTGAACGGTCTACCCACCTCTGGCGGGTAACTTAGCCCATGCTGGGGCCTCTGTAGATTTAACAATT…
		RT-SAN ISIDRO-LIMA	SF122	Grouper/Mero	Mycteroperca microlepis 94	Mycteroperca xenarcha 100	MH194543	TTCAACCAACCACAAAGACATTGGCACCCTCTATCTTGTATTCGGTGCCTGGGCCGGCATAGTAGGAACGGCCCTCAGCCTACTAATCCGAGCTGAGCTAAGCCAGCCAGGAGCCCTACTAGGCGACGATCAAATCTATAACGTAATTGTTACAGCACACGCCTTTGTAATAATTTTCTTTATAGTAATACCAATTATGATTGGTGGCTTTGGAAACTGACTCATCCCACTTATAATTGGCGCCCCTGATATAGCATTCCCTCGAATAAATAATATGAGCTTCTGACTTCTTCCCCCATCTTTCCTGCTTCTTCTAGCCTCTTCTGGCGTAGAAGCCGGAGCCGGTACCGGTTGAACGGTATACCCCCCCTTAGCTGGAAACTTAGCCCATGCAGGGGC…
		RT-CALLAO-LIMA	SF94	Bonito	Sarda chiliensis 100	Sarda chiliensis 100	MH194515	GGCACCCTTTATCTAGTATTTGGTGCATGAGCTGGAATAGTTGGCACAGCCCTAAGCTTGCTTATTCGAGCTGAACTAAGCCAACCCGGTGCCCTTCTTGGGGACGACCAGATTTACAATGTAATCGTTACGGCCCATGCCTTCGTAATGATTTTCTTTATAGTAATACCAATTATGATTGGAGGGTTTGGAAACTGACTCATCCCCCTAATGATTGGAGCCCCCGACATAGCATTCCCCCGAATGAACAATATGAGCTTTTGACTCCTTCCCCCTTCTTTCCTTCTACTCCTTGCCTCTTCTGGGGTCGAAGCCGGTGCCGGAACCGGTTGAACAGTTTACCCTCCCCTTGCTGGTAACCTAGCTCACGCCGGAGCATCAGTTGACTTAACTATTTTC…
			SF97	Peruvian Silverside/Pejerrey	Odontesthes regia 99	Odontesthes regia 99.84	MH194518	AAAGACATTGGCACCCTCTACCTAGTATTTGGTGCCTGAGCCGGAATAGTGGGAACTGCTTTAAGCCTTCTCATCCGAGCAGAACTCAGCCAACCAGGCTCTCTCCTAGGAGACGATCAGATTTATAATGTTATCGTTACAGCACACGCTTTCGTAATAATTTTCTTTATAGTAATGCCAATCATAATTGGAGGCTTCGGAAACTGACTCATTCCTCTAATGATCGGTGCTCCCGATATGGCTTTCCCCCGAATAAATAATATGAGCTTCTGACTACTTCCCCCCTCATTCCTACTTCTCCTGGCTTCTTCAGGAGTTGAAGCAGGGGCTGGAACCGGATGAACAGTATACCCCCCTCTGTCTGGTAATCTAGCTCACGCCGGAGCATCCGTAGACCTA…
			SF98	Chalapo Clinid/Trambollo	Labrisomus philippii 100	Labrisomus philippii 100	MH194519	AAAGACATTGGCACCCTTTACTTAATCTTTGGTGCCTGAGCCGGGATAGTCGGCACTGCTCTCAGCTTGTTAATTCGAGCGGAGCTTAGCCAACCCGGTGCCCTTCTCGGGGACGACCAGATCTACAATGTGATCGTTACCGCCCACGCTTTCGTTATAATCTTTTTTATAGTTATGCCTATTATGATCGGCGGCTTCGGTAATTGACTGATCCCGCTAATGATCGGGGCCCCAGACATGGCCTTCCCCCGAATAAATAATATGAGCTTCTGACTCCTTCCCCCTTCTTTCCTCCTCCTCCTTGCCTCCTCTGGCATCGAAGCCGGGGCGGGCACTGGCTGAACTGTCTACCCGCCCCTCTCAGGAAACCTGGCTCATGCAGGGGCCTCCGTAGACTTA…
			SF99*	Sailfish/Pez Vela	Coryphaena hippurus 99	Coryphaena hippurus 100	MH194520	AAAGACATTGGCACCCTTTATTTAATTTTCGGTGTCTTAGCAGGGATAACAGGAACAGGTTTAAGTCTTCTCATTCGAGCTGAATTAAGCCAGCCTGGGTCACTTCTAGGAGATGACCAAACCTATAATGTCATCGTTACAGCACATGCCTTCGTAATAATTTTCTTTATAGTTATGCCAATTATGATCGGAGGCTTCGGGAACTGATTAATCCCACTAATGCTTGGCGCTCCTGATATAGCATTCCCTCGAATAAATAACATAAGCTTTTGACTTCTTCCACCATCATTTCTTCTCCTTCTAGCCTCTTCAGGGGTAGAAGCAGGAGCAGGAACTGGTTGAACGGTCTACCCACCTCTGGCGGGTAACTTAGCCCATGCTGGGGCCTCTGTAGATTTA…
			SF100*	Sailfish/Pez Vela	Coryphaena hippurus 99	Coryphaena hippurus 100	MH194521	AAAGACATTGGCACCCTTTATTTAATTTTCGGTGTCTTAGCAGGGATAACAGGAACAGGTTTAAGTCTTCTCATTCGAGCTGAGTTAAGCCAGCCTGGGTCACTTCTAGGAGATGACCAAACCTATAATGTCATCGTTACAGCACATGCCTTCGTAATAATTTTCTTTATAGTTATGCCAATTATGATCGGAGGCTTCGGGAACTGATTAATCCCACTAATGCTTGGCGCTCCTGATATAGCATTCCCTCGAATAAATAACATAAGCTTTTGACTTCTTCCACCATCATTTCTTCTCCTTCTAGCCTCTTCAGGGGTAGAAGCAGGAGCAGGAACTGGTTGAACGGTCTACCCACCTCTGGCGGGTAACTTAGCCCATGCTGGGGCCTCTGTAGATTTA…
			SF121*	Sailfish/Pez Vela	Coryphaena hippurus 99	Coryphaena hippurus 100	MH194542	CCACAAAGACATTGGCACCCTTTATTTAATTTTCGGTGTCTTAGCAGGGATAACAGGAACAGGTTTAAGTCTTCTCATTCGAGCTGAATTAAGCCAGCCTGGGTCACTTCTAGGAGATGACCAAACCTATAATGTCATCGTTACAGCACATGCCTTCGTAATAATTTTCTTTATAGTTATGCCAATTATGATCGGAGGCTTCGGGAACTGATTAATCCCACTAATGCTTGGCGCTCCTGATATAGCATTCCCTCGAATAAATAACATAAGCTTTTGACTTCTTCCACCATCATTTCTTCTCCTTCTAGCCTCTTCAGGGGTAGAAGCAGGAGCAGGAACTGGTTGAACGGTCTACCCACCTCTGGCGGGTAACTTAGCCCATGCTGGGGCCTCTGTAGA…
	MOLLUSKS	RT-SECHURA-PIURA	SF80	Squid/Calamar	Doryteuthis gahi 99	Doryteuthis gahi 99.54 (Accepted: Doryteuthis (Amerigo) gahi)	MH194501	ATAAAGATATTGGAACATTATATTTTATATTCGGTATTTGAGCGGGGCTAGTAGGCACTTCATTAAGATTAATAATTCGTACAGAACTGGGAAAACCTGGTTCCTTACTGAATGATGATCAATTATATAATGTAGTGGTTACAGCACACGGTTTCATTATAATTTTTTTTATAGTTATACCTATTATAATTGGGGGATTCGGAAATTGACTTGTACCCTTAATATTAGGTGCTCCAGATATAGCTTTCCCCCGAATAAATAATATAAGATTTTGACTACTTCCGCCCTCACTCACCCTTCTCCTTGCGTCTTCTGCTGTTGAAAGTGGAGCGGGAACTGGTTGAACAGTTTACCCTCCTTTATCTAGTAACCTTTCTCATGCTGGCCCTTCTGTAGATC…
		RT-TRUJILLO-LA LIBERTAD	SF5	Humboldt Squid/Pota	Dosidicus gigas 100	Dosidicus gigas 100	MH194426	ATATTGGTACTCTCTATTTTATTTTCGGTATTTGAGCAGGACTATTAGGAACTTCTCTAAGACTAATAATCCGTACCGAACTAGGTCAACCCGGATCGCTACTAAATGATGATCAACTATATAACGTGGTGGTCACTGCACACGGTTTCATTATAATTTTCTTCTTAGTTATACCTATTATAATTGGAGGATTTGGTAACTGACTAGTTCCCTTAATATTAGGAGCCCCAGATATAGCTTTTCCACGTATAAACAACATGAGATTTTGGCTTCTTCCTCCTTCTCTAACCCTTCTACTAGCTTCTTCCGCTGTAGAAAGAGGAGCAGGAACAGGCTGAACTGTCTACCCTCCTTTATCTAGTAACTTATCCCATGCAGGCCCTTCAGTTGATTTAGCTA…
			SF6	Humboldt Squid/Pota	Dosidicus gigas 100	Dosidicus gigas 100	MH194427	CGAACTAGGTCAACCCGGATCGCTACTAAATGATGATCAACTATATAACGTGGTGGTCACTGCACACGGTTTCATTATAATTTTCTTCTTAGTTATACCTATTATAATTGGAGGATTTGGTAACTGACTAGTTCCCTTAATATTAGGAGCCCCAGATATAGCTTTTCCACGTATAAACAACATGAGATTTTGGCTTCTTCCTCCTTCTCTAACCCTTCTACTAGCTTCTTCCGCTGTAGAAAGAGGAGCAGGAACAGGCTGAACTGTCTACCCTCCTTTATCTAGTAACTTATCCCATGCAGGCCCTTCAGTTGATTTAGCTATTTTCTCCTTACATCTGGCTGGTGTTTCCTCTATTTTGGGAGCAATTAACTTTATTACCACTATTTTAAATATACG…
			SF15	Mangrove Cockle/Concha Negra	Anadara tuberculosa 99	Anadara tuberculosa 98	MH194436	GATATTGGTACAATATATTTATTGTCTGGGTTTTGATCAGCATTGATAGGGATTAGGTTAAGGTTTCATATTCGGTTGAATTTGGCTCAACCAGGTGGGATTTATAGGGAACTCCCGCAAATATATAATGTAGTTGTTACAAGTCATGCATTAATAATGATTTTCTTCTTTGTTATGCCAGTAATAATAGGGGGATTTGGAAATTGACTTATCCCATTAATAGTTGGTTGTAGAGACATAAGTCACCCTCGCTTGAATGGGTTTAGGTTTTGGGTTTTGCCGGGTGCTCTTTTTATAGTACTTATATCTGCTTTAATTGAAGGAGGTGCTGGGACTGGTTGGACTTTGTACCCCCCTCTTTCAAGATGAATTTTTCATAGGACACCAGCTTTAGATATG…
			SF14	Octopus/Pulpo	Octopus mimus, O. hubbsorum 100	Octopus hubbsorum 100	MH194435	AGATATTGGAACACTATATTTTATTTTTGGAATTTGATCAGGACTTTTAGGTACCTCTCTAAGTTTAATAATTCGAACAGAATTAGGTCAACCAGGATCTCTCCTAAATGATGATCAACTATATAACGTAATTGTTACAGCACATGCATTTGTAATAATTTTTTTTCTTGTTATACCTGTTATAATTGGAGGATTTGGTAATTGATTAGTTCCCTTAATACTAGGAGCTCCAGACATAGCATTCCCACGAATAAACAATATAAGTTTTTGACTTTTACCACCTTCTCTTACCCTATTATTATCTTCAGCTGCAGTAGAAAGAGGTGCAGGTACTGGATGGACTGTATATCCCCCTCTTTCAAGAAATTTAGCTCATATAGGCCCTTCCGTTGATCTAGC…
			SF13	Scallop/Concha de Abanico	Argopecten purpuratus 99	NO MATCH	MH194434	GGCTTTACAAGTGTTTATTCTTAGGAAGGCTCCCGAAAGTTTAGCGATCTATTTTTTTACTGAGGTTGGCGTAGAAGGCTATCTTTAGATGGAAGAATAGTGGCGAAATACCTTTCGCGCTGACTAATAGCTGGTTGTTTTGTAAATATATTTAAGTATAGGTCCCACCTAGAAGCTAATGGGATTAGACCTTTAGTTTTTGGTGGGAGCCCATTTTCTTCAGGCTAAGCTGAGGAAAAGGATAAAAGGTTTTTAGAGAAAAGAGATGGAAAGTGGGCTTAAAGAAGCCATCTTTTTAGAGTGGGTTAATCCTCAGTATTTCTAATTAATGATCAAATGAAGTTCCTTTTGTTCAACAAAACTTCTTCACGAAACTAAGGGGTGAAGGTAATAATGTAA…
		RT-HUANCHACO-LA LIBERTAD	SF81	Octopus/Pulpo	Octopus mimus, O. hubbsorum 99	Octopus mimus 100	MH194502	AGATATTGGAACACTATATTTTATTTTTGGAATTTGATCAGGACTTTTAGGTACCTCTCTAAGTTTAATAATTCGAACAGAATTAGGTCAACCAGGATCTCTCCTAAATGATGATCAACTATATAACGTAATTGTTACAGCACATGCATTTGTAATAATTTTTTTTCTTGTTATACCTGTTATAATTGGAGGATTTGGTAATTGATTAGTTCCCTTAATACTGGGAGCTCCAGATATAGCATTCCCACGAATAAATAATATAAGTTTTTGACTTTTACCACCTTCTCTTACCCTATTATTATCTTCAGCTGCAGTAGAAAGAGGTGCAGGTACTGGATGAACTGTATATCCCCCTCTTTCAAGAAATTTAGCTCATATAGGCCCTTCCGTTGATCTAGC…
		RT-CHIMBOTE-ANCASH	SF102*	Chiton/Barquillo	Tagelus dombeii 94	Tagelus dombeii 99.83	MH194523	TAAAGATATTGGGAGATTATATTTTGTTCTTGGACTTTGGTCTGGGTTAGTTGGTTTAGTTTACAGTATAATAATGCGAACTGAGTTAATACACCCTGGTGCTTTTTATGGAGAGTCTGTTTATAATGTTTTGGTAACTTCTCATGGGTTGCTTATAATTTTTTTTATGGTTATGCCTCTTATAATTGGATTTTTTGGTAATTGGGCTGTTCCTCTTTTATTGGCAGCCCCAGATATGGTTTTTCCACGGCTAAATAATTTAAGGTTCTGGTTATTACCAGCTGCAACTGTGTTTCTTCTAATGTCTAATGAGGTAGAAGAGGGGGTTGGTACGGGTTGAACTTTATACCCTCCTCTATCTGCTTGGTTAGGGCATCCGGCTCCTGCTATGGAGTTTAT…
			SF104	Sea Snail/Caracol	Thais chocolata 98	Thaisella chocolata 99.25	MH194525	GTCAGCCGGGTGCTCTATTAGGAGACGATCAGTTATATAACGTGATTGTAACAGCACATGCCTTTGTAATAATTTTTTTCTTAGTTATGCCTATGATAATTGGTGGATTTGGTAATTGATTAGTACCTCTTATATTAGGGGCTCCTGACATGGCTTTTCCACGGCTAAATAACATAAGTTTTTGATTATTACCTCCTGCTTTACTTCTTCTTCTCTCTTCAGCCGCTGTTGAAAGAGGGGTTGGAACGGGGTGAACAGTTTATCCCCCATTATCTGGTAACTTGGCTCATGCAGGGGGTTCTGTTGATCTCGCAATTTTTTCTCTACACCTAGCTGGGGTTTCTTCTATTTTAGGTGCTGTTAATTTTATTACAACTATTATTAATATGCGTTGACGTG…
		RT-MIRAFLORES-LIMA	SF72	Octopus/Pulpo	Octopus mimus, O. hubbsorum 100	Octopus mimus 100	MH194493	GATATTGGAACACTATATTTTATTTTTGGAATTTGATCAGGACTTTTAGGTACCTCTCTAAGTTTAATAATTCGAACAGAATTAGGTCAACCAGGATCTCTCCTAAATGATGATCAACTATATAACGTAATTGTTACAGCACATGCATTTGTAATAATTTTTTTTCTTGTTATACCTGTTATAATTGGAGGATTTGGTAATTGATTAGTTCCCTTAATACTGGGAGCTCCAGATATAGCATTCCCACGAATAAATAATATAAGTTTTTGACTTTTACCACCTTCTCTTACCCTATTATTATCTTCAGCTGCAGTAGAAAGAGGTGCAGGTACTGGATGAACTGTATATCCCCCTCTTTCAAGAAATTTAGCTCATATAGGCCCTTCCGTTGATCTAGCT…
		RT-SAN ISIDRO-LIMA	SF124	Octopus/Pulpo	Octopus hubbsorum, O. mimus 99	Octopus mimus 100	MH194545	GGTCAACAAATCATAAAGATATTGGAACACTATATTTTATTTTTGGAATTTGATCAGGACTTTTAGGTACCTCTCTAAGTTTAATAATTCGAACAGAATTAGGTCAACCAGGATCTCTCCTAAATGATGATCAACTATATAACGTAATTGTTACAGCACATGCATTTGTAATAATTTTTTTTCTTGTTATACCTGTTATAATTGGAGGATTTGGTAATTGATTAGTTCCCTTAATACTGGGAGCTCCAGATATAGCATTCCCACGAATAAATAATATAAGTTTTTGACTTTTACCACCTTCTCTTACCCTATTATTATCTTCAGCTGCAGTAGAAAGAGGTGCAGGTACTGGATGAACTGTATATCCCCCTCTTTCAAGAAATTTAGCTCATATAGGCC…
			SF123	Scallop/Concha de Abanico	Argopecten purpuratus 99	NO MATCH	MH194544	CGTACCTTTTGCATCATGGCTTTACAAGTGTTTATTCTTAGGAAGGCTCCCGAAAGTTTAGCGATCTATTTTTTTACTGAGGTTGGCGTAGAAGGCTATCTTTAGATGGAAGAATAGTGGCGAAATACCTTTCGCGCTGACTAATAGCTGGTTGTTTTGTAAATATATTTAAGTATAGGTCCCACCTAGAAGCTAATGGGATTAGACCTTTAGTTTTTGGTGGGAGCCCATTTTCTTCAGGCTAAGCTGAGGAAAAGGATAAAAGGTTTTTAGAGAAAAGAGATGGAAAGTGGGCTTAAAGAAGCCATCTTTTTAGAGTGGGTTAATCCTCAGTATTTCTAGTTAATGATCAAATGAAGTTCCTTTTGTTCAACAAAACTTCTTCACGAAACTAAGGAG…
	CRUSTACEANS	RT-TRUJILLO-LA LIBERTAD	SF16	Shrimp/Langostino	Litopenaeus vannamei 100	Litopenaeus vannamei 100 (Accepted: Penaeus vannamei)	MH194437	CGCTCTTAGACTTATTATCCGAGCTGAATTAGGTCAACCTGGGAGCCTCATTGGGGATGATCAAATTTATAACGTAGTTGTCACAGCTCACGCTTTTGTAATAATTTTTTTTATAGTTATACCAATTATAATTGGAGGATTTGGTAATTGACTAGTACCTTTAATGTTAGGTGCCCCAGATATAGCCTTCCCTCGAATGAATAATATAAGCTTCTGGTTATTACCTCCTTCTCTTACATTGCTTTTATCAAGAGGAATGGTTGAAAGAGGTGTCGGAACCGGATGAACGGTATACCCTCCTTTATCTGCCAGTATTGCTCACGCTGGAGCTTCAGTAGATCTTGGAATTTTCTCTCTTCACTTAGCTGGAGTATCTTCTATTCTGGGAGCAGTAAACTT…
		RT-SALAVERRY-LA LIBERTAD	SF24	Crab/Cangrejo	Platyxanthus orbignyi 100	Platyxanthus orbignyi 100	MH194445	GATATTGGTACACTATATTTTATTTTTGGAGCTTGAGCTGGCATAGTAGGGACATCCTTAAGATTAATTATTCGAGCAGAACTAGGACAGCCTGGTACCCTTATTGGAAATGATCAAATTTATAATGTAGTAGTGACCGCTCATGCATTTGTAATAATTTTTTTTATAGTAATACCCATTATAATCGGTGGATTTGGAAACTGACTGGTACCTTTGATATTAGGAGCCCCAGACATGGCCTTCCCTCGTATAAATAATATAAGATTTTGACTCCTTCCTCCTTCACTAACTCTGCTCTTGATAAGAGGAATAGTAGAAAGAGGGGTTGGTACTGGGTGAACTGTCTATCCTCCTCTCGCCGCTGCCATTGCCCATGCAGGGGCATCTGTAGATATAGGT…
